# Supplementary material for: Gene networks for three feed efficiency criteria reveal shared and specific biological processes
Source: Genet Sel Evol. 2020 Nov 10;52:67. doi: 10.1186/s12711-020-00585-z (PMC7653997; doi:10.1186/s12711-020-00585-z)
Supplement: Supplementary file 3 — Additional file 3: Table S1. List of genes retained after the AWM analysis with RFI as key phenotype. Table S2. List of genes retained after the AWM analysis with RG as key phenotype. Table S3. List of genes retained after the AWM analysis with FE as key phenotype. [file 12711_2020_585_MOESM3_ESM.xlsx]

## Sheet: RFI-gene-AWM
Table S1 List of genes retained after the AWM analysis with RFI as key phenotype
Traits associated with gene	Ensembl gene ID	Gene name	Chromosome	Start position	End position	Description
RG ADG	ENSBTAG00000000061	PCDH7	6	51536863	52007783	protocadherin 7 [Source:VGNC Symbol;Acc:VGNC:32621]
RFI	ENSBTAG00000000076	RECK	8	60705117	60784645	reversion inducing cysteine rich protein with kazal motifs [Source:VGNC Symbol;Acc:VGNC:33847]
RFI	ENSBTAG00000000078	GLIPR2	8	60797959	60816816	GLI pathogenesis related 2 [Source:VGNC Symbol;Acc:VGNC:29405]
RFI	ENSBTAG00000000080	GRWD1	18	55573214	55579277	glutamate rich WD repeat containing 1 [Source:VGNC Symbol;Acc:VGNC:29669]
RFI	ENSBTAG00000000082	KCNJ14	18	55584939	55588381	potassium voltage-gated channel subfamily J member 14 [Source:VGNC Symbol;Acc:VGNC:30457]
FW ADG	ENSBTAG00000000088	ALCAM	1	50332272	50558841	activated leukocyte cell adhesion molecule [Source:VGNC Symbol;Acc:VGNC:25805]
RG FE	ENSBTAG00000000146	FARP1	12	79189512	79429462	FERM, ARH/RhoGEF and pleckstrin domain protein 1 [Source:VGNC Symbol;Acc:VGNC:28865]
RFI	ENSBTAG00000000281	MND1	17	4212634	4296899	meiotic nuclear divisions 1 [Source:VGNC Symbol;Acc:VGNC:31538]
RFI	ENSBTAG00000000326	ENTHD1	5	111671083	111766560	ENTH domain containing 1 [Source:VGNC Symbol;Acc:VGNC:28508]
RFI	ENSBTAG00000000328	TPPP2	10	26128308	26130477	tubulin polymerization promoting protein family member 2 [Source:VGNC Symbol;Acc:VGNC:36259]
FI FW ADG	ENSBTAG00000000394	BACE2	1	142875109	142980623	beta-secretase 2 [Source:VGNC Symbol;Acc:VGNC:26401]
FI FW	ENSBTAG00000000593	ST8SIA1	5	88287352	88453869	ST8 alpha-N-acetyl-neuraminide alpha-2,8-sialyltransferase 1 [Source:VGNC Symbol;Acc:VGNC:49964]
RFI	ENSBTAG00000000606	SYT10	5	76692598	76808969	synaptotagmin 10 [Source:VGNC Symbol;Acc:VGNC:35536]
RFI	ENSBTAG00000000684	ARHGEF10L	2	135557345	135672091	Rho guanine nucleotide exchange factor 10 like [Source:VGNC Symbol;Acc:VGNC:26105]
RFI	ENSBTAG00000000713	AGFG2	25	36528495	36547791	ArfGAP with FG repeats 2 [Source:VGNC Symbol;Acc:VGNC:25726]
RFI FE	ENSBTAG00000000736	LRP8	3	93488723	93580869	LDL receptor related protein 8 [Source:VGNC Symbol;Acc:VGNC:30994]
RG ADG	ENSBTAG00000000835	BCAS1	13	82162091	82259990	breast carcinoma amplified sequence 1 [Source:HGNC Symbol;Acc:HGNC:974]
RFI	ENSBTAG00000000874	CAST	7	98444979	98581253	calpastatin [Source:VGNC Symbol;Acc:VGNC:26790]
FW ADG	ENSBTAG00000000897	IQGAP2	10	7554265	7867328	IQ motif containing GTPase activating protein 2 [Source:VGNC Symbol;Acc:VGNC:30259]
FW ADG	ENSBTAG00000000898	F2RL2	10	7777600	7788321	coagulation factor II thrombin receptor like 2 [Source:VGNC Symbol;Acc:VGNC:28685]
RG ADG	ENSBTAG00000000905	RAB6B	1	136573249	136630809	RAB6B, member RAS oncogene family [Source:VGNC Symbol;Acc:VGNC:50013]
RFI	ENSBTAG00000001080	SPAG17	3	25111140	25352312	sperm associated antigen 17 [Source:VGNC Symbol;Acc:VGNC:35165]
RFI	ENSBTAG00000001137	CLTA	8	60849478	60867215	clathrin light chain A [Source:VGNC Symbol;Acc:VGNC:27469]
RFI FI	ENSBTAG00000001142	GNE	8	60873151	60905455	glucosamine (UDP-N-acetyl)-2-epimerase/N-acetylmannosamine kinase [Source:VGNC Symbol;Acc:VGNC:56970]
RFI	ENSBTAG00000001146	HIVEP2	9	81237678	81266493	human immunodeficiency virus type I enhancer binding protein 2 [Source:HGNC Symbol;Acc:HGNC:4921]
RG FE ADG	ENSBTAG00000001181	RPS6KC1	16	72241105	72445379	ribosomal protein S6 kinase C1 [Source:VGNC Symbol;Acc:VGNC:34148]
RFI FE	ENSBTAG00000001185	KMT5B	29	46322745	46345025	lysine methyltransferase 5B [Source:NCBI gene;Acc:767828]
RFI	ENSBTAG00000001186	SH2D4A	27	38028400	38084141	SH2 domain containing 4A [Source:VGNC Symbol;Acc:VGNC:34560]
FW ADG	ENSBTAG00000001207	SERPINB8	24	12694119	12716024	serpin peptidase inhibitor, clade B (ovalbumin), member 8 [Source:NCBI gene;Acc:513825]
RFI	ENSBTAG00000001444	TNXB	23	27085415	27136954	tenascin XB [Source:VGNC Symbol;Acc:VGNC:36211]
RFI	ENSBTAG00000001463	TNKS	27	24632930	24789416	tankyrase [Source:VGNC Symbol;Acc:VGNC:36184]
RFI	ENSBTAG00000001498	CYTH2	18	55592324	55601291	cytohesin 2 [Source:VGNC Symbol;Acc:VGNC:49142]
RFI	ENSBTAG00000001506	HTT	6	107672980	107840568	huntingtin [Source:VGNC Symbol;Acc:VGNC:30007]
RG FE	ENSBTAG00000001589	TM9SF2	12	80317273	80373389	transmembrane 9 superfamily member 2 [Source:VGNC Symbol;Acc:VGNC:53839]
RG FE ADG	ENSBTAG00000001652	SLCO3A1	21	15196198	15584694	solute carrier organic anion transporter family member 3A1 [Source:VGNC Symbol;Acc:VGNC:34953]
RFI FI	ENSBTAG00000001770	ST8SIA5	24	46885279	46907902	ST8 alpha-N-acetyl-neuraminide alpha-2,8-sialyltransferase 5 [Source:VGNC Symbol;Acc:VGNC:54494]
RFI FE	ENSBTAG00000001847	CNTLN	8	26938856	27189256	centlein [Source:VGNC Symbol;Acc:VGNC:56940]
RFI FI	ENSBTAG00000001862	PPP2R2B	7	59782768	60099412	protein phosphatase 2 regulatory subunit Bbeta [Source:VGNC Symbol;Acc:VGNC:33256]
FI FW	ENSBTAG00000001949	ZNF2	11	1953347	1958756	zinc finger protein 2 [Source:VGNC Symbol;Acc:VGNC:37221]
FI FW	ENSBTAG00000001952	PROM2	11	1991029	2005653	prominin 2 [Source:VGNC Symbol;Acc:VGNC:33365]
RFI	ENSBTAG00000002123	MYO3A	13	26772494	26932201	myosin IIIA [Source:VGNC Symbol;Acc:VGNC:31824]
RFI	ENSBTAG00000002150	IL17A	23	24346988	24350509	interleukin 17A [Source:VGNC Symbol;Acc:VGNC:30117]
RFI	ENSBTAG00000002215	GFPT2	7	772145	817756	glutamine-fructose-6-phosphate transaminase 2 [Source:VGNC Symbol;Acc:VGNC:29331]
RG ADG	ENSBTAG00000002224	UHRF1	7	20436670	20469912	ubiquitin like with PHD and ring finger domains 1 [Source:VGNC Symbol;Acc:VGNC:36654]
RFI	ENSBTAG00000002417	RAB30	29	12658760	12754007	RAB30, member RAS oncogene family [Source:VGNC Symbol;Acc:VGNC:33639]
RFI	ENSBTAG00000002464	PLCH2	16	51607338	51633655	phospholipase C eta 2 [Source:VGNC Symbol;Acc:VGNC:32991]
FI FW ADG	ENSBTAG00000002479	PANK4	16	51589109	51604672	pantothenate kinase 4 [Source:VGNC Symbol;Acc:VGNC:32566]
FI FW ADG	ENSBTAG00000002483	HES5	16	51585628	51587187	hes family bHLH transcription factor 5 [Source:VGNC Symbol;Acc:VGNC:29822]
RFI	ENSBTAG00000002520	CELF1	15	78490888	78570865	CUGBP Elav-like family member 1 [Source:VGNC Symbol;Acc:VGNC:27167]
RFI FE	ENSBTAG00000002663	BCAS3	19	12242530	12588255	BCAS3, microtubule associated cell migration factor [Source:VGNC Symbol;Acc:VGNC:26438]
RG ADG	ENSBTAG00000002695	MYO1H	17	65981418	66022389	myosin IH [Source:VGNC Symbol;Acc:VGNC:31823]
RG ADG	ENSBTAG00000002697	KCTD10	17	65950166	65979498	potassium channel tetramerization domain containing 10 [Source:VGNC Symbol;Acc:VGNC:30500]
RG FE	ENSBTAG00000002734	EIF3G	7	15897380	15902004	eukaryotic translation initiation factor 3 subunit G [Source:VGNC Symbol;Acc:VGNC:28397]
RG ADG	ENSBTAG00000002739	PDE1C	4	64985737	65050206	phosphodiesterase 1C [Source:VGNC Symbol;Acc:VGNC:32673]
RG FE	ENSBTAG00000002821	CILP	10	12099600	12114284	cartilage intermediate layer protein [Source:VGNC Symbol;Acc:VGNC:55041]
FW ADG	ENSBTAG00000002896	KPNA6	1	130554555	130643416	karyopherin subunit alpha 6 [Source:VGNC Symbol;Acc:VGNC:30705]
RG FE	ENSBTAG00000002938	CPED1	4	86250173	86572861	cadherin like and PC-esterase domain containing 1 [Source:VGNC Symbol;Acc:VGNC:27651]
RFI FI	ENSBTAG00000002974	FMO2	16	39612586	39656811	flavin containing monooxygenase 2 [Source:VGNC Symbol;Acc:VGNC:29050]
RFI	ENSBTAG00000003036	PPFIA2	5	10913178	11118179	PTPRF interacting protein alpha 2 [Source:VGNC Symbol;Acc:VGNC:56228]
FI FW	ENSBTAG00000003069	MAN1C1	2	127888646	128008111	mannosidase alpha class 1C member 1 [Source:VGNC Symbol;Acc:VGNC:31163]
RFI	ENSBTAG00000003172	MEIS2	10	32643648	32866661	Meis homeobox 2 [Source:VGNC Symbol;Acc:VGNC:31382]
RFI	ENSBTAG00000003218	RAB28	6	113469762	113567507	RAB28, member RAS oncogene family [Source:VGNC Symbol;Acc:VGNC:33635]
RFI FE	ENSBTAG00000003259	TCERG1	7	59633829	59684718	transcription elongation regulator 1 [Source:VGNC Symbol;Acc:VGNC:35685]
RFI FE	ENSBTAG00000003260	GPR151	7	59688671	59689933	G protein-coupled receptor 151 [Source:VGNC Symbol;Acc:VGNC:29558]
FI FW	ENSBTAG00000003275	ANK1	27	36295590	36355927	ankyrin 1 [Source:HGNC Symbol;Acc:HGNC:492]
RFI	ENSBTAG00000003349	JAKMIP2	7	60809074	60998968	janus kinase and microtubule interacting protein 2 [Source:VGNC Symbol;Acc:VGNC:30368]
RFI	ENSBTAG00000003359	ELOVL5	23	25155743	25228997	ELOVL fatty acid elongase 5 [Source:VGNC Symbol;Acc:VGNC:28451]
RFI	ENSBTAG00000003495	KDM7A	4	104370184	104406730	lysine demethylase 7A [Source:VGNC Symbol;Acc:VGNC:30533]
RFI	ENSBTAG00000003510	MMRN2	28	41886524	41901491	multimerin 2 [Source:VGNC Symbol;Acc:VGNC:31533]
RFI	ENSBTAG00000003531	ABCA13	4	7096630	7487703	ATP binding cassette subfamily A member 13 [Source:HGNC Symbol;Acc:HGNC:14638]
RG ADG	ENSBTAG00000003541	ZNF614	18	58180500	58183055	zinc finger protein 614 [Source:VGNC Symbol;Acc:VGNC:37313]
RG FE	ENSBTAG00000003546	TFAM	28	46067523	46079446	transcription factor A, mitochondrial [Source:VGNC Symbol;Acc:VGNC:35775]
RFI FE	ENSBTAG00000003587	ELL	7	4586621	4664265	elongation factor for RNA polymerase II [Source:VGNC Symbol;Acc:VGNC:28435]
RFI FI	ENSBTAG00000003676	NA	2	125600540	125600953	NA
RFI	ENSBTAG00000003763	MYO5C	10	58176957	58278067	myosin VC [Source:VGNC Symbol;Acc:VGNC:31828]
RFI	ENSBTAG00000003769	NA	10	26332080	26333873	NA
RG FE	ENSBTAG00000003800	LRRC27	26	51618947	51644391	leucine rich repeat containing 27 [Source:VGNC Symbol;Acc:VGNC:55959]
RG FE	ENSBTAG00000003850	INSL5	3	78846970	78852272	insulin like 5 [Source:VGNC Symbol;Acc:VGNC:55239]
RG FE	ENSBTAG00000003872	STX16	13	58237976	58260726	syntaxin 16 [Source:NCBI gene;Acc:519624]
RFI FI	ENSBTAG00000003915	LARP6	10	17662965	17682955	La ribonucleoprotein domain family member 6 [Source:VGNC Symbol;Acc:VGNC:30793]
RFI	ENSBTAG00000003959	ARHGAP24	6	102500170	102666713	Rho GTPase activating protein 24 [Source:VGNC Symbol;Acc:VGNC:26082]
RG FE	ENSBTAG00000004081	FAT3	29	1965869	2605125	FAT atypical cadherin 3 [Source:VGNC Symbol;Acc:VGNC:28876]
RFI	ENSBTAG00000004082	NA	6	71053202	71053458	NA
RFI	ENSBTAG00000004227	TBCK	6	20138930	20348418	TBC1 domain containing kinase [Source:VGNC Symbol;Acc:VGNC:35655]
RFI FE	ENSBTAG00000004237	BTC	6	91430305	91480129	betacellulin [Source:VGNC Symbol;Acc:VGNC:26593]
RG FE	ENSBTAG00000004266	DDX25	29	29630843	29650644	DEAD-box helicase 25 [Source:VGNC Symbol;Acc:VGNC:27961]
RFI	ENSBTAG00000004277	EVC2	6	105291556	105452049	EvC ciliary complex subunit 2 [Source:VGNC Symbol;Acc:VGNC:28635]
RFI FI	ENSBTAG00000004287	EVC	6	105171716	105275204	EvC ciliary complex subunit 1 [Source:VGNC Symbol;Acc:VGNC:28634]
RG FE	ENSBTAG00000004400	PRRC2B	11	101592546	101644848	proline rich coiled-coil 2B [Source:VGNC Symbol;Acc:VGNC:33405]
RFI FE	ENSBTAG00000004406	MSI2	19	8651763	8720657	musashi RNA binding protein 2 [Source:HGNC Symbol;Acc:HGNC:18585]
RFI FE	ENSBTAG00000004575	FAM126A	4	31742336	31791212	family with sequence similarity 126 member A [Source:VGNC Symbol;Acc:VGNC:28724]
RFI	ENSBTAG00000004592	SNAPC3	8	28889219	28924567	small nuclear RNA activating complex polypeptide 3 [Source:VGNC Symbol;Acc:VGNC:35056]
RFI	ENSBTAG00000004612	SORCS3	26	26294032	26397191	sortilin related VPS10 domain containing receptor 3 [Source:NCBI gene;Acc:531405]
RFI FI	ENSBTAG00000004613	CSGALNACT1	27	37841210	38016326	chondroitin sulfate N-acetylgalactosaminyltransferase 1 [Source:VGNC Symbol;Acc:VGNC:27759]
RG ADG	ENSBTAG00000004625	PYGB	13	43166167	43184380	glycogen phosphorylase B [Source:VGNC Symbol;Acc:VGNC:57019]
FI FW	ENSBTAG00000004647	UCP1	17	17467450	17473822	uncoupling protein 1 [Source:VGNC Symbol;Acc:VGNC:36640]
RFI	ENSBTAG00000004694	RPGRIP1	10	25862558	25917420	RPGR interacting protein 1 [Source:VGNC Symbol;Acc:VGNC:34104]
RG FE	ENSBTAG00000004723	TEX2	19	49006459	49068544	testis expressed 2 [Source:VGNC Symbol;Acc:VGNC:35763]
FW ADG	ENSBTAG00000004754	DSCAM	1	141658908	141994082	DS cell adhesion molecule [Source:VGNC Symbol;Acc:VGNC:28215]
RFI	ENSBTAG00000004856	RNF130	7	1082074	1217044	ring finger protein 130 [Source:VGNC Symbol;Acc:VGNC:34021]
RFI FE	ENSBTAG00000004891	OXNAD1	1	155017757	155158936	oxidoreductase NAD binding domain containing 1 [Source:VGNC Symbol;Acc:VGNC:32512]
RFI	ENSBTAG00000004982	GPLD1	23	32984456	33036038	glycosylphosphatidylinositol specific phospholipase D1 [Source:VGNC Symbol;Acc:VGNC:29536]
RFI FE	ENSBTAG00000004990	NEO1	10	19795806	19959384	neogenin 1 [Source:VGNC Symbol;Acc:VGNC:32007]
RFI FE	ENSBTAG00000005119	PSMD1	2	119675723	119756976	proteasome 26S subunit, non-ATPase 1 [Source:VGNC Symbol;Acc:VGNC:33461]
RFI	ENSBTAG00000005200	WDR64	16	35800136	35935901	WD repeat domain 64 [Source:VGNC Symbol;Acc:VGNC:36912]
RFI FI	ENSBTAG00000005222	FAM221B	8	60400367	60409620	family with sequence similarity 221 member B [Source:VGNC Symbol;Acc:VGNC:28800]
RG ADG	ENSBTAG00000005251	LOC516599	15	48506850	48521081	tripartite motif-containing protein 5 [Source:NCBI gene;Acc:516599]
RG FE FW ADG	ENSBTAG00000005321	CADPS	22	38689066	39042517	calcium dependent secretion activator [Source:VGNC Symbol;Acc:VGNC:26698]
RFI FE	ENSBTAG00000005372	DLGAP1	24	37994546	38293883	DLG associated protein 1 [Source:VGNC Symbol;Acc:VGNC:28088]
RG FE	ENSBTAG00000005442	WDR78	3	78736778	78825880	WD repeat domain 78 [Source:VGNC Symbol;Acc:VGNC:36922]
FI FW	ENSBTAG00000005454	FUT10	27	28320661	28398005	fucosyltransferase 10 [Source:VGNC Symbol;Acc:VGNC:29148]
RG FE ADG	ENSBTAG00000005671	UBQLNL	15	48700001	48701806	ubiquilin like [Source:VGNC Symbol;Acc:VGNC:36615]
RG FE	ENSBTAG00000005694	TMED10	10	86770121	86802293	transmembrane p24 trafficking protein 10 [Source:VGNC Symbol;Acc:VGNC:35935]
FI FW	ENSBTAG00000005753	PARP6	10	18999277	19022108	poly(ADP-ribose) polymerase family member 6 [Source:VGNC Symbol;Acc:VGNC:53578]
FI FW	ENSBTAG00000005756	ZDHHC24	29	45223678	45229753	zinc finger DHHC-type containing 24 [Source:VGNC Symbol;Acc:VGNC:37140]
FI FW	ENSBTAG00000005809	GPR89A	3	21802389	21847767	G protein-coupled receptor 89A [Source:NCBI gene;Acc:767859]
FI FW	ENSBTAG00000005810	PDZK1	3	21755127	21801218	PDZ domain containing 1 [Source:VGNC Symbol;Acc:VGNC:55652]
FI FW	ENSBTAG00000005819	CCDC61	18	53932078	53944868	coiled-coil domain containing 61 [Source:VGNC Symbol;Acc:VGNC:26906]
RFI	ENSBTAG00000005869	SENP6	9	15453771	15587698	SUMO specific peptidase 6 [Source:VGNC Symbol;Acc:VGNC:52824]
RFI	ENSBTAG00000005897	FNTB	10	77421464	77502096	farnesyltransferase, CAAX box, beta [Source:NCBI gene;Acc:327686]
RFI	ENSBTAG00000006112	SPRTN	28	3346617	3358272	SprT-like N-terminal domain [Source:VGNC Symbol;Acc:VGNC:35240]
RFI FE FI	ENSBTAG00000006188	USH2A	16	19573856	20502175	usherin [Source:VGNC Symbol;Acc:VGNC:36706]
RFI FE	ENSBTAG00000006341	SLC35F4	10	70145554	70186590	solute carrier family 35 member F4 [Source:VGNC Symbol;Acc:VGNC:34834]
RFI	ENSBTAG00000006353	TXNL4B	18	39163673	39171071	thioredoxin like 4B [Source:VGNC Symbol;Acc:VGNC:36544]
RFI	ENSBTAG00000006354	HP	18	39173135	39179293	haptoglobin [Source:NCBI gene;Acc:280692]
RFI	ENSBTAG00000006398	NA	9	89692607	89692771	NA
RFI FI	ENSBTAG00000006446	NA	8	66382783	66625740	NA
RFI FE FI	ENSBTAG00000006479	CAPN7	1	153971502	154021605	calpain 7 [Source:VGNC Symbol;Acc:VGNC:26750]
RG FE	ENSBTAG00000006490	BOLA-DOA	23	7218687	7220390	major histocompatibility complex, class II, DO alpha [Source:NCBI gene;Acc:525727]
RFI	ENSBTAG00000006601	KSR1	19	19548867	19618012	kinase suppressor of ras 1 [Source:VGNC Symbol;Acc:VGNC:30754]
RFI FI	ENSBTAG00000006612	SCAF1	18	56505738	56516430	SR-related CTD associated factor 1 [Source:VGNC Symbol;Acc:VGNC:34313]
RFI FE	ENSBTAG00000006626	TMEM132B	17	52565556	52785519	transmembrane protein 132B [Source:VGNC Symbol;Acc:VGNC:35966]
RFI FI	ENSBTAG00000006633	IRF3	18	56517723	56523302	interferon regulatory factor 3 [Source:VGNC Symbol;Acc:VGNC:30274]
RFI FI	ENSBTAG00000006638	BCL2L12	18	56523439	56530499	BCL2 like 12 [Source:VGNC Symbol;Acc:VGNC:26447]
RFI FI	ENSBTAG00000006646	PRMT1	18	56534833	56545053	protein arginine methyltransferase 1 [Source:VGNC Symbol;Acc:VGNC:52239]
RFI FI	ENSBTAG00000006670	ERGIC3	13	65435601	65448951	ERGIC and golgi 3 [Source:VGNC Symbol;Acc:VGNC:28580]
RFI FI	ENSBTAG00000006714	VTI1A	26	33254110	33335575	vesicle transport through interaction with t-SNAREs 1A [Source:VGNC Symbol;Acc:VGNC:55979]
RFI	ENSBTAG00000006877	MMP16	14	76757695	77111545	matrix metallopeptidase 16 [Source:VGNC Symbol;Acc:VGNC:31521]
RFI FE FI	ENSBTAG00000007107	TMEM143	18	55488512	55509670	transmembrane protein 143 [Source:VGNC Symbol;Acc:VGNC:35975]
RFI	ENSBTAG00000007383	ZNF521	24	31675533	32049400	zinc finger protein 521 [Source:VGNC Symbol;Acc:VGNC:37296]
RG FE	ENSBTAG00000007615	CNTN3	22	27286727	27534171	contactin 3 [Source:VGNC Symbol;Acc:VGNC:27538]
RG FW ADG	ENSBTAG00000007634	HOOK3	27	37278344	37358417	hook microtubule tethering protein 3 [Source:VGNC Symbol;Acc:VGNC:50090]
RFI	ENSBTAG00000007692	NA	6	92487186	92487991	NA
RFI FI	ENSBTAG00000007719	MFSD6	2	5752911	5814559	major facilitator superfamily domain containing 6 [Source:VGNC Symbol;Acc:VGNC:31441]
RFI	ENSBTAG00000007763	SLC1A4	11	63337655	63367589	solute carrier family 1 member 4 [Source:VGNC Symbol;Acc:VGNC:34714]
RFI FI	ENSBTAG00000007833	PIAS2	24	46997481	47063075	protein inhibitor of activated STAT 2 [Source:NCBI gene;Acc:533403]
RFI	ENSBTAG00000007851	IL24	16	4608639	4612613	interleukin 24 [Source:VGNC Symbol;Acc:VGNC:30148]
RFI	ENSBTAG00000007872	PSIP1	8	28844228	28883015	PC4 and SFRS1 interacting protein 1 [Source:VGNC Symbol;Acc:VGNC:33436]
RFI	ENSBTAG00000007888	EFR3B	11	74122695	74174099	EFR3 homolog B [Source:VGNC Symbol;Acc:VGNC:28362]
RFI	ENSBTAG00000007897	POMC	11	74109410	74116893	proopiomelanocortin [Source:VGNC Symbol;Acc:VGNC:33155]
RFI FE	ENSBTAG00000007953	FBXW7	17	5298964	5332288	F-box and WD repeat domain containing 7 [Source:VGNC Symbol;Acc:VGNC:28926]
RFI	ENSBTAG00000008013	LRRC2	22	53448776	53486047	leucine rich repeat containing 2 [Source:NCBI gene;Acc:541113]
RG FE	ENSBTAG00000008232	DAB2IP	11	92577651	92664126	DAB2 interacting protein [Source:VGNC Symbol;Acc:VGNC:27866]
FW ADG	ENSBTAG00000008241	MRPS5	11	1895750	1918798	mitochondrial ribosomal protein S5 [Source:VGNC Symbol;Acc:VGNC:31675]
FI ADG	ENSBTAG00000008299	IL20RB	1	133269145	133310063	interleukin 20 receptor subunit beta [Source:VGNC Symbol;Acc:VGNC:30140]
RFI FE	ENSBTAG00000008330	RNF19B	2	121552618	121576145	ring finger protein 19B [Source:VGNC Symbol;Acc:VGNC:34045]
RFI FE	ENSBTAG00000008338	PLCB1	13	789380	1695139	phospholipase C beta 1 [Source:VGNC Symbol;Acc:VGNC:32980]
RFI	ENSBTAG00000008350	KLHL21	16	47645900	47659012	kelch like family member 21 [Source:VGNC Symbol;Acc:VGNC:30650]
RG FE	ENSBTAG00000008386	CLPX	10	12041745	12071031	caseinolytic mitochondrial matrix peptidase chaperone subunit [Source:VGNC Symbol;Acc:VGNC:27462]
RFI	ENSBTAG00000008457	SLU7	7	74099277	74114659	SLU7 homolog, splicing factor [Source:VGNC Symbol;Acc:VGNC:34971]
RG ADG	ENSBTAG00000008687	PCSK2	13	37812787	38051895	proprotein convertase subtilisin/kexin type 2 [Source:VGNC Symbol;Acc:VGNC:32648]
RFI FI	ENSBTAG00000008707	SULT6B1	11	19629832	19645522	sulfotransferase family 6B member 1 [Source:VGNC Symbol;Acc:VGNC:35470]
RG ADG	ENSBTAG00000008710	KCNH1	16	74106048	74542865	potassium voltage-gated channel subfamily H member 1 [Source:VGNC Symbol;Acc:VGNC:50204]
RG ADG	ENSBTAG00000008714	CLSTN2	1	129388513	129564179	calsyntenin 2 [Source:VGNC Symbol;Acc:VGNC:27467]
RG ADG	ENSBTAG00000008718	GALNT17	25	29391800	29824281	polypeptide N-acetylgalactosaminyltransferase 17 [Source:VGNC Symbol;Acc:VGNC:50029]
RFI	ENSBTAG00000008792	RNASE6	10	26402507	26404000	ribonuclease A family member k6 [Source:VGNC Symbol;Acc:VGNC:33999]
RFI FE	ENSBTAG00000008794	ATF6B	23	27057896	27067756	activating transcription factor 6 beta [Source:VGNC Symbol;Acc:VGNC:26245]
RFI FE	ENSBTAG00000008814	ADGRA2	27	32774355	32797592	adhesion G protein-coupled receptor A2 [Source:HGNC Symbol;Acc:HGNC:17849]
RFI FE	ENSBTAG00000008816	TRIM2	17	4308229	4436083	tripartite motif containing 2 [Source:VGNC Symbol;Acc:VGNC:36318]
RFI	ENSBTAG00000008956	CD8B	11	47915426	47935161	CD8b molecule [Source:NCBI gene;Acc:508633]
RFI	ENSBTAG00000009020	CRIM1	11	18835047	19041904	cysteine rich transmembrane BMP regulator 1 [Source:VGNC Symbol;Acc:VGNC:27710]
RFI	ENSBTAG00000009021	FEZ2	11	19045534	19090401	fasciculation and elongation protein zeta 2 [Source:VGNC Symbol;Acc:VGNC:28958]
RFI FI	ENSBTAG00000009174	HSD17B14	18	55878571	55899034	hydroxysteroid 17-beta dehydrogenase 14 [Source:VGNC Symbol;Acc:VGNC:29972]
RFI FI	ENSBTAG00000009177	PLEKHA4	18	55899438	55922868	pleckstrin homology domain containing A4 [Source:VGNC Symbol;Acc:VGNC:33006]
FI ADG	ENSBTAG00000009191	TUSC3	27	20419472	20636849	tumor suppressor candidate 3 [Source:NCBI gene;Acc:615007]
RG ADG	ENSBTAG00000009254	ITPRID1	4	65212719	65321463	ITPR interacting domain containing 1 [Source:VGNC Symbol;Acc:VGNC:26844]
FW ADG	ENSBTAG00000009291	CFAP61	13	39934251	40222551	cilia and flagella associated protein 61 [Source:VGNC Symbol;Acc:VGNC:27248]
RFI	ENSBTAG00000009338	LRRC7	3	75355803	75744744	leucine rich repeat containing 7 [Source:VGNC Symbol;Acc:VGNC:55251]
RFI	ENSBTAG00000009396	EXO1	16	35747266	35788726	exonuclease 1 [Source:VGNC Symbol;Acc:VGNC:28642]
RG ADG	ENSBTAG00000009455	IL12RB2	3	78269730	78343709	interleukin 12 receptor subunit beta 2 [Source:VGNC Symbol;Acc:VGNC:30113]
RG FE	ENSBTAG00000009459	MTCL1	24	41576970	41689810	microtubule crosslinking factor 1 [Source:VGNC Symbol;Acc:VGNC:31718]
RFI	ENSBTAG00000009471	CEP135	6	73021614	73095955	centrosomal protein 135 [Source:VGNC Symbol;Acc:VGNC:27193]
RFI	ENSBTAG00000009573	C15H11orf49	15	78044073	78254804	chromosome 15 C11orf49 homolog [Source:VGNC Symbol;Acc:VGNC:54857]
RFI RG FE	ENSBTAG00000009620	WDR27	9	104927415	105066196	WD repeat domain 27 [Source:VGNC Symbol;Acc:VGNC:50073]
RFI FI	ENSBTAG00000009665	UTRN	9	82762003	83311756	utrophin [Source:VGNC Symbol;Acc:VGNC:36749]
RFI FE	ENSBTAG00000009739	CSMD1	27	1019178	1424171	CUB and Sushi multiple domains 1 [Source:HGNC Symbol;Acc:HGNC:14026]
RFI	ENSBTAG00000009769	NA	3	84711664	84712071	NA
RFI FE	ENSBTAG00000009772	LIX1	7	98947946	99003794	limb and CNS expressed 1 [Source:VGNC Symbol;Acc:VGNC:30912]
RFI	ENSBTAG00000009835	CACNA1G	19	36731340	36792932	calcium voltage-gated channel subunit alpha1 G [Source:VGNC Symbol;Acc:VGNC:26677]
FI FW	ENSBTAG00000009974	TSNARE1	14	3054763	3171546	t-SNARE domain containing 1 [Source:VGNC Symbol;Acc:VGNC:36423]
RFI FE	ENSBTAG00000010181	GRPEL1	6	118335668	118349721	GrpE like 1, mitochondrial [Source:VGNC Symbol;Acc:VGNC:29665]
RFI FE	ENSBTAG00000010185	TADA2B	6	118330600	118331622	transcriptional adaptor 2B [Source:NCBI gene;Acc:515581]
RFI	ENSBTAG00000010198	ATF7IP2	25	9238387	9290512	activating transcription factor 7 interacting protein 2 [Source:VGNC Symbol;Acc:VGNC:26247]
RFI	ENSBTAG00000010241	UNC5D	27	30421577	31075903	unc-5 netrin receptor D [Source:VGNC Symbol;Acc:VGNC:36674]
RFI FE	ENSBTAG00000010275	WASHC5	14	16670958	16719342	WASH complex subunit 5 [Source:VGNC Symbol;Acc:VGNC:36869]
FW ADG	ENSBTAG00000010392	ESRRG	16	20595768	20789340	estrogen related receptor gamma [Source:VGNC Symbol;Acc:VGNC:28610]
RFI FI	ENSBTAG00000010492	VPS4B	24	62175123	62204856	vacuolar protein sorting 4 homolog B [Source:VGNC Symbol;Acc:VGNC:36825]
RFI	ENSBTAG00000010578	IL17B	7	62769961	62773956	interleukin 17B [Source:VGNC Symbol;Acc:VGNC:30118]
RG ADG	ENSBTAG00000010672	PCCA	12	80793559	81155392	propionyl-CoA carboxylase subunit alpha [Source:VGNC Symbol;Acc:VGNC:32613]
RFI FE	ENSBTAG00000010715	MRPL37	3	92586247	92603659	mitochondrial ribosomal protein L37 [Source:NCBI gene;Acc:510127]
RFI FE	ENSBTAG00000010717	SSBP3	3	92411760	92576787	single stranded DNA binding protein 3 [Source:VGNC Symbol;Acc:VGNC:35308]
RFI FE	ENSBTAG00000010721	MCM3	23	24438946	24456316	minichromosome maintenance complex component 3 [Source:VGNC Symbol;Acc:VGNC:31309]
RG FE	ENSBTAG00000010805	POMT1	11	101650163	101666789	protein O-mannosyltransferase 1 [Source:VGNC Symbol;Acc:VGNC:33158]
RFI	ENSBTAG00000010856	SLC8A2	18	54853503	54881796	solute carrier family 8 member A2 [Source:VGNC Symbol;Acc:VGNC:34936]
FW ADG	ENSBTAG00000010980	ANKMY2	4	25057923	25097468	ankyrin repeat and MYND domain containing 2 [Source:VGNC Symbol;Acc:VGNC:25906]
FI FW	ENSBTAG00000010994	CTSF	29	45242552	45248115	cathepsin F [Source:VGNC Symbol;Acc:VGNC:27815]
RFI FE	ENSBTAG00000011072	ADK	28	30215525	30732444	adenosine kinase [Source:NCBI gene;Acc:783572]
RG FE	ENSBTAG00000011091	SGIP1	3	78909706	79139564	SH3 domain GRB2 like endophilin interacting protein 1 [Source:VGNC Symbol;Acc:VGNC:34540]
FE FI	ENSBTAG00000011092	KNDC1	26	50793561	50837647	kinase non-catalytic C-lobe domain containing 1 [Source:HGNC Symbol;Acc:HGNC:29374]
RG FE ADG	ENSBTAG00000011097	TCTEX1D1	3	78872534	78900130	Tctex1 domain containing 1 [Source:VGNC Symbol;Acc:VGNC:35706]
RFI	ENSBTAG00000011133	AP1S3	2	112680366	112747206	adaptor related protein complex 1 subunit sigma 3 [Source:VGNC Symbol;Acc:VGNC:25982]
RFI	ENSBTAG00000011283	RBPJL	13	74370922	74381016	recombination signal binding protein for immunoglobulin kappa J region like [Source:VGNC Symbol;Acc:VGNC:57020]
RFI FI	ENSBTAG00000011388	STOML2	8	59768559	59771818	stomatin like 2 [Source:VGNC Symbol;Acc:VGNC:35411]
RFI FI	ENSBTAG00000011394	FAM214B	8	59773128	59784218	family with sequence similarity 214 member B [Source:VGNC Symbol;Acc:VGNC:28794]
RFI	ENSBTAG00000011396	HNRNPC	10	25936105	25980839	heterogeneous nuclear ribonucleoprotein C (C1/C2) [Source:NCBI gene;Acc:510852]
RFI FI	ENSBTAG00000011397	UNC13B	8	59797489	60010848	unc-13 homolog B [Source:VGNC Symbol;Acc:VGNC:56987]
RFI FI	ENSBTAG00000011402	NA	8	60056194	60120722	NA
RFI	ENSBTAG00000011434	NPR2	8	60368097	60379016	natriuretic peptide receptor 2 [Source:NCBI gene;Acc:281357]
RFI	ENSBTAG00000011442	SPAG8	8	60386021	60388553	sperm associated antigen 8 [Source:VGNC Symbol;Acc:VGNC:35169]
RFI FI	ENSBTAG00000011444	HINT2	8	60390945	60393499	histidine triad nucleotide binding protein 2 [Source:VGNC Symbol;Acc:VGNC:29855]
FW ADG	ENSBTAG00000011498	ZNF184	23	30960005	30980070	zinc finger protein 184 [Source:VGNC Symbol;Acc:VGNC:49993]
RG FE	ENSBTAG00000011571	ACIN1	10	21598911	21637359	apoptotic chromatin condensation inducer 1 [Source:VGNC Symbol;Acc:VGNC:25539]
RG ADG	ENSBTAG00000011578	CD44	15	66454331	66541790	CD44 molecule [Source:VGNC Symbol;Acc:VGNC:54629]
RG FE ADG	ENSBTAG00000011684	RAB11FIP1	27	32823609	32863935	RAB11 family interacting protein 1 [Source:VGNC Symbol;Acc:VGNC:33616]
RFI	ENSBTAG00000011719	HCRTR2	23	5043872	5175679	hypocretin receptor 2 [Source:VGNC Symbol;Acc:VGNC:29782]
FI FW	ENSBTAG00000011804	ARNTL2	5	82875251	82939156	aryl hydrocarbon receptor nuclear translocator like 2 [Source:VGNC Symbol;Acc:VGNC:49075]
RFI	ENSBTAG00000011805	PLIN3	7	20503792	20524334	perilipin 3 [Source:VGNC Symbol;Acc:VGNC:33031]
RFI FI	ENSBTAG00000011808	MSTN	2	6213566	6220196	myostatin [Source:VGNC Symbol;Acc:VGNC:31709]
FI FW	ENSBTAG00000011908	CPQ	14	69287302	69893052	carboxypeptidase Q [Source:VGNC Symbol;Acc:VGNC:27668]
RFI	ENSBTAG00000012039	PHACTR1	23	43052892	43647528	phosphatase and actin regulator 1 [Source:VGNC Symbol;Acc:VGNC:32804]
RFI	ENSBTAG00000012043	PADI3	2	135891757	135920584	peptidyl arginine deiminase 3 [Source:VGNC Symbol;Acc:VGNC:32547]
RFI	ENSBTAG00000012053	ACCSL	15	75032941	75044667	1-aminocyclopropane-1-carboxylate synthase homolog (inactive) like [Source:HGNC Symbol;Acc:HGNC:34391]
FI FW	ENSBTAG00000012079	MYLK4	23	50735297	50800744	myosin light chain kinase family member 4 [Source:VGNC Symbol;Acc:VGNC:31808]
RG FE ADG	ENSBTAG00000012090	GGTA1	11	92297493	92374682	alpha-galactosyltransferase 1 (glycoprotein) [Source:NCBI gene;Acc:281780]
FI FW	ENSBTAG00000012101	SYMPK	18	53800327	53829555	symplekin [Source:VGNC Symbol;Acc:VGNC:35514]
FI FW	ENSBTAG00000012104	FOXA3	18	53834507	53841046	forkhead box A3 [Source:VGNC Symbol;Acc:VGNC:29079]
RG ADG	ENSBTAG00000012119	PTPRZ1	4	87077523	87295626	protein tyrosine phosphatase, receptor type Z1 [Source:VGNC Symbol;Acc:VGNC:33560]
RFI	ENSBTAG00000012121	NOXA1	11	105702496	105711512	NADPH oxidase activator 1 [Source:VGNC Symbol;Acc:VGNC:32186]
RFI FI	ENSBTAG00000012205	CPT1C	18	56547752	56566692	carnitine palmitoyltransferase 1C [Source:VGNC Symbol;Acc:VGNC:27678]
RFI	ENSBTAG00000012332	C11H2orf49	11	9240935	9251371	chromosome 11 C2orf49 homolog [Source:VGNC Symbol;Acc:VGNC:52615]
RFI	ENSBTAG00000012351	ARNT2	21	26874338	26962870	aryl hydrocarbon receptor nuclear translocator 2 [Source:NCBI gene;Acc:533445]
FW ADG	ENSBTAG00000012355	RNF220	3	101957666	102232064	ring finger protein 220 [Source:VGNC Symbol;Acc:VGNC:34055]
RG ADG	ENSBTAG00000012384	TFEB	23	15507488	15514052	transcription factor EB [Source:VGNC Symbol;Acc:VGNC:35788]
RG ADG	ENSBTAG00000012444	ADAM12	26	45848827	46238138	ADAM metallopeptidase domain 12 [Source:VGNC Symbol;Acc:VGNC:25605]
RFI	ENSBTAG00000012498	PAX5	8	61399822	61566719	paired box 5 [Source:VGNC Symbol;Acc:VGNC:54466]
RFI	ENSBTAG00000012582	IARS2	16	24285717	24329372	isoleucyl-tRNA synthetase 2, mitochondrial [Source:VGNC Symbol;Acc:VGNC:30019]
RFI	ENSBTAG00000012637	C11H2orf40	11	45690020	45699417	chromosome 11 C2orf40 homolog [Source:NCBI gene;Acc:515133]
RG ADG	ENSBTAG00000012687	INSR	7	17280452	17403052	insulin receptor [Source:VGNC Symbol;Acc:VGNC:30221]
RG FE	ENSBTAG00000012745	PPAN	7	15890245	15894250	peter pan homolog (Drosophila) [Source:NCBI gene;Acc:522370]
RFI	ENSBTAG00000012757	GCNT1	8	52848304	52850731	glucosaminyl (N-acetyl) transferase 1, core 2 [Source:VGNC Symbol;Acc:VGNC:56968]
RFI	ENSBTAG00000012780	LPO	19	9441748	9471498	lactoperoxidase [Source:VGNC Symbol;Acc:VGNC:30970]
FW ADG	ENSBTAG00000012798	KCNH8	1	138455304	138676649	potassium voltage-gated channel subfamily H member 8 [Source:VGNC Symbol;Acc:VGNC:55057]
RFI FI	ENSBTAG00000012809	PHF24	8	59669823	59676238	PHD finger protein 24 [Source:VGNC Symbol;Acc:VGNC:32824]
RFI	ENSBTAG00000012902	ARL8B	22	21327751	21374042	ADP ribosylation factor like GTPase 8B [Source:VGNC Symbol;Acc:VGNC:26154]
RFI	ENSBTAG00000012925	NCAPH	11	2401655	2435800	non-SMC condensin I complex subunit H [Source:VGNC Symbol;Acc:VGNC:31905]
RG ADG	ENSBTAG00000013081	PSPH	25	27955045	27977149	phosphoserine phosphatase [Source:VGNC Symbol;Acc:VGNC:33483]
RFI	ENSBTAG00000013106	C18H19orf81	18	57194637	57205675	chromosome 18 C19orf81 homolog [Source:VGNC Symbol;Acc:VGNC:49181]
RG FE	ENSBTAG00000013116	PLCB4	13	2211089	2410692	phospholipase C beta 4 [Source:VGNC Symbol;Acc:VGNC:32983]
FW ADG	ENSBTAG00000013157	NOVA2	18	53874463	53889874	NOVA alternative splicing regulator 2 [Source:VGNC Symbol;Acc:VGNC:32181]
RFI FE	ENSBTAG00000013187	DLG5	28	33719674	33842951	discs large MAGUK scaffold protein 5 [Source:VGNC Symbol;Acc:VGNC:28087]
RFI	ENSBTAG00000013240	SLC3A2	29	41855871	41896760	solute carrier family 3 member 2 [Source:VGNC Symbol;Acc:VGNC:34871]
RFI	ENSBTAG00000013292	SIDT1	1	58705509	58772084	SID1 transmembrane family member 1 [Source:VGNC Symbol;Acc:VGNC:53605]
RG ADG	ENSBTAG00000013369	COL14A1	14	83892853	84109620	collagen type XIV alpha 1 chain [Source:VGNC Symbol;Acc:VGNC:53851]
RG ADG	ENSBTAG00000013415	CST11	13	42472819	42482875	cystatin 11 [Source:VGNC Symbol;Acc:VGNC:27776]
RG ADG	ENSBTAG00000013416	MGC133636	13	42481841	42485866	cystatin SC [Source:NCBI gene;Acc:515992]
RFI	ENSBTAG00000013505	IQCA1	3	116402594	116592405	IQ motif containing with AAA domain 1 [Source:VGNC Symbol;Acc:VGNC:30248]
RG FE	ENSBTAG00000013536	P2RY11	7	15894542	15896884	purinergic receptor P2Y11 [Source:NCBI gene;Acc:100533481]
RFI	ENSBTAG00000013538	PEX14	16	43848339	43992183	peroxisomal biogenesis factor 14 [Source:VGNC Symbol;Acc:VGNC:32756]
RG ADG	ENSBTAG00000013551	NOX3	9	93373745	93439133	NADPH oxidase 3 [Source:VGNC Symbol;Acc:VGNC:32183]
RFI	ENSBTAG00000013611	SCLT1	17	29190572	29354595	sodium channel and clathrin linker 1 [Source:HGNC Symbol;Acc:HGNC:26406]
RFI	ENSBTAG00000013700	BECN2	16	35698745	35700058	beclin 2 [Source:VGNC Symbol;Acc:VGNC:26464]
RFI	ENSBTAG00000013759	TSPAN9	5	107047163	107052441	tetraspanin 9 [Source:VGNC Symbol;Acc:VGNC:36443]
RFI	ENSBTAG00000013761	STMN1	2	127773927	127779431	stathmin 1 [Source:NCBI gene;Acc:616317]
FI ADG	ENSBTAG00000013810	GABBR2	8	63840064	64089259	gamma-aminobutyric acid type B receptor subunit 2 [Source:VGNC Symbol;Acc:VGNC:29188]
RFI	ENSBTAG00000013861	SLC8A1	11	22443220	22797877	solute carrier family 8 member A1 [Source:VGNC Symbol;Acc:VGNC:34935]
RG FE	ENSBTAG00000013914	GATB	17	5981168	6082118	glutamyl-tRNA amidotransferase subunit B [Source:VGNC Symbol;Acc:VGNC:53903]
RG ADG	ENSBTAG00000013957	GALNT3	2	30642215	30666124	polypeptide N-acetylgalactosaminyltransferase 3 [Source:VGNC Symbol;Acc:VGNC:29232]
FI FW	ENSBTAG00000014007	ELMOD2	17	17477250	17506592	ELMO domain containing 2 [Source:VGNC Symbol;Acc:VGNC:28442]
RFI FE	ENSBTAG00000014017	PCGF3	6	108902716	108930463	polycomb group ring finger 3 [Source:HGNC Symbol;Acc:HGNC:10066]
FW ADG	ENSBTAG00000014056	CHRNA6	27	37195913	37209034	cholinergic receptor nicotinic alpha 6 subunit [Source:VGNC Symbol;Acc:VGNC:27328]
FW ADG	ENSBTAG00000014058	LDB2	6	116534190	116998914	LIM domain binding 2 [Source:VGNC Symbol;Acc:VGNC:30822]
RFI FE FI	ENSBTAG00000014091	ARHGEF3	22	44810834	44880156	Rho guanine nucleotide exchange factor 3 [Source:VGNC Symbol;Acc:VGNC:26115]
RFI FE	ENSBTAG00000014103	SH3GL2	8	26631852	26859970	SH3 domain containing GRB2 like 2, endophilin A1 [Source:VGNC Symbol;Acc:VGNC:34573]
RFI	ENSBTAG00000014106	IPO8	5	79274076	79339563	importin 8 [Source:VGNC Symbol;Acc:VGNC:30245]
RFI FE	ENSBTAG00000014247	FAM83F	5	111871467	111898328	family with sequence similarity 83 member F [Source:VGNC Symbol;Acc:VGNC:28837]
RFI	ENSBTAG00000014251	MMP20	15	6278371	6336539	matrix metallopeptidase 20 [Source:VGNC Symbol;Acc:VGNC:31525]
RFI	ENSBTAG00000014252	SPTLC3	13	6743962	6879038	serine palmitoyltransferase long chain base subunit 3 [Source:VGNC Symbol;Acc:VGNC:35258]
FW ADG	ENSBTAG00000014262	BZW2	4	25097884	25161432	basic leucine zipper and W2 domains 2 [Source:VGNC Symbol;Acc:VGNC:26613]
FI FW	ENSBTAG00000014358	EVA1B	3	110118545	110120286	eva-1 homolog B [Source:VGNC Symbol;Acc:VGNC:52770]
RG ADG	ENSBTAG00000014418	FHIT	22	41319551	42108622	fragile histidine triad [Source:VGNC Symbol;Acc:VGNC:28998]
RFI	ENSBTAG00000014439	KMO	16	35975651	36045361	kynurenine 3-monooxygenase [Source:VGNC Symbol;Acc:VGNC:30689]
RFI	ENSBTAG00000014441	CD96	1	56722581	56818961	CD96 molecule [Source:VGNC Symbol;Acc:VGNC:27054]
RFI	ENSBTAG00000014514	SEC1	18	55753309	55764157	alpha-2-fucosyltransferase Sec1 [Source:NCBI gene;Acc:281483]
RFI	ENSBTAG00000014543	PLXNA4	4	96581220	97047201	plexin A4 [Source:VGNC Symbol;Acc:VGNC:33060]
RFI FE FI	ENSBTAG00000014583	CALM3	18	54169313	54178928	calmodulin 3 [Source:NCBI gene;Acc:520277]
RG ADG	ENSBTAG00000014600	ADCY8	14	10821670	11047549	adenylate cyclase 8 [Source:VGNC Symbol;Acc:VGNC:25649]
RFI	ENSBTAG00000014750	EPB41L4A	10	1467376	1761414	erythrocyte membrane protein band 4.1 like 4A [Source:VGNC Symbol;Acc:VGNC:28523]
FI FW	ENSBTAG00000014832	TMEFF2	2	80997737	81275827	transmembrane protein with EGF like and two follistatin like domains 2 [Source:VGNC Symbol;Acc:VGNC:35940]
RG FE ADG	ENSBTAG00000014843	COPB2	1	130765733	130820131	coatomer protein complex subunit beta 2 [Source:VGNC Symbol;Acc:VGNC:27594]
RFI	ENSBTAG00000014938	PTPN20	28	42862876	42895314	protein tyrosine phosphatase, non-receptor type 20 [Source:HGNC Symbol;Acc:HGNC:23423]
FI FW	ENSBTAG00000014991	PARD3	13	18982015	19337608	par-3 family cell polarity regulator [Source:VGNC Symbol;Acc:VGNC:32582]
RFI FI	ENSBTAG00000015000	VCP	8	59732258	59746989	valosin containing protein [Source:VGNC Symbol;Acc:VGNC:36780]
RFI FI	ENSBTAG00000015005	FANCG	8	59748226	59754144	FA complementation group G [Source:VGNC Symbol;Acc:VGNC:28858]
FI FW	ENSBTAG00000015056	RBP2	1	130685149	130710118	retinol binding protein 2 [Source:VGNC Symbol;Acc:VGNC:33813]
RFI FE	ENSBTAG00000015059	MMP13	15	5912037	5922736	matrix metallopeptidase 13 [Source:VGNC Symbol;Acc:VGNC:31518]
RFI FE	ENSBTAG00000015080	PHACTR3	13	57207491	57293850	phosphatase and actin regulator 3 [Source:VGNC Symbol;Acc:VGNC:57015]
RFI	ENSBTAG00000015106	DSP	23	47670503	47714288	desmoplakin [Source:VGNC Symbol;Acc:VGNC:28225]
RFI FE	ENSBTAG00000015155	HACD3	10	12383331	12413251	3-hydroxyacyl-CoA dehydratase 3 [Source:VGNC Symbol;Acc:VGNC:29738]
RFI FE	ENSBTAG00000015158	INTS14	10	12414154	12448221	integrator complex subunit 14 [Source:VGNC Symbol;Acc:VGNC:30227]
RFI RG FE	ENSBTAG00000015205	NCK2	11	45780703	45829966	NCK adaptor protein 2 [Source:VGNC Symbol;Acc:VGNC:31914]
RFI	ENSBTAG00000015321	TRERF1	23	15948727	15988075	transcriptional regulating factor 1 [Source:VGNC Symbol;Acc:VGNC:36302]
FI ADG	ENSBTAG00000015335	ADGRB3	9	7914952	8455993	adhesion G protein-coupled receptor B3 [Source:HGNC Symbol;Acc:HGNC:945]
RG ADG	ENSBTAG00000015413	RASA2	1	128345232	128468029	RAS p21 protein activator 2 [Source:VGNC Symbol;Acc:VGNC:33736]
RFI	ENSBTAG00000015525	SLC39A12	13	32666584	32751886	solute carrier family 39 member 12 [Source:VGNC Symbol;Acc:VGNC:34860]
FW ADG	ENSBTAG00000015559	ERI3	3	102290329	102421170	ERI1 exoribonuclease family member 3 [Source:VGNC Symbol;Acc:VGNC:55169]
RFI	ENSBTAG00000015678	NEMP2	2	5719428	5744015	nuclear envelope integral membrane protein 2 [Source:VGNC Symbol;Acc:VGNC:32005]
RFI FE FI	ENSBTAG00000015793	RAB38	29	7560395	7625766	RAB38, member RAS oncogene family [Source:VGNC Symbol;Acc:VGNC:33646]
RFI	ENSBTAG00000015894	WWOX	18	5283909	6196774	WW domain containing oxidoreductase [Source:VGNC Symbol;Acc:VGNC:36977]
RFI	ENSBTAG00000015908	MBOAT7	18	63397970	63412141	membrane bound O-acyltransferase domain containing 7 [Source:VGNC Symbol;Acc:VGNC:31289]
RFI	ENSBTAG00000015926	ABLIM2	6	119107715	119213224	actin binding LIM protein family member 2 [Source:VGNC Symbol;Acc:VGNC:25508]
RFI FE	ENSBTAG00000015931	TTC4	3	92106927	92132082	tetratricopeptide repeat domain 4 [Source:VGNC Symbol;Acc:VGNC:36478]
FI FW	ENSBTAG00000015969	STK40	3	110074348	110109946	serine/threonine kinase 40 [Source:VGNC Symbol;Acc:VGNC:35402]
RG FE	ENSBTAG00000015994	LRRC63	12	16361601	16394987	leucine rich repeat containing 63 [Source:VGNC Symbol;Acc:VGNC:53823]
RG ADG	ENSBTAG00000016119	LOC531174	15	48240561	48241508	olfactory receptor 52D1 [Source:NCBI gene;Acc:531174]
RFI FI	ENSBTAG00000016167	ATL2	11	20691386	20758963	atlastin GTPase 2 [Source:VGNC Symbol;Acc:VGNC:26266]
RFI FE	ENSBTAG00000016240	RNF157	19	56112050	56167541	ring finger protein 157 [Source:VGNC Symbol;Acc:VGNC:34031]
RG FE	ENSBTAG00000016268	XRCC1	18	52081208	52100015	X-ray repair cross complementing 1 [Source:HGNC Symbol;Acc:HGNC:12828]
FI FW	ENSBTAG00000016411	RNF122	27	28450185	28459083	ring finger protein 122 [Source:VGNC Symbol;Acc:VGNC:34015]
FI FW	ENSBTAG00000016413	DUSP26	27	28963365	28969954	dual specificity phosphatase 26 [Source:VGNC Symbol;Acc:VGNC:28258]
RG FE	ENSBTAG00000016512	TTC21B	2	30433135	30531188	tetratricopeptide repeat domain 21B [Source:VGNC Symbol;Acc:VGNC:36460]
RFI	ENSBTAG00000016514	CPE	17	546398	697915	carboxypeptidase E [Source:VGNC Symbol;Acc:VGNC:27648]
RFI	ENSBTAG00000016534	BCL11A	11	43071977	43174031	B cell CLL/lymphoma 11A [Source:NCBI gene;Acc:538680]
RFI	ENSBTAG00000016546	PARP12	4	104310325	104356479	poly(ADP-ribose) polymerase family member 12 [Source:NCBI gene;Acc:513185]
RG FE	ENSBTAG00000016549	CARMIL1	23	32029122	32339087	capping protein regulator and myosin 1 linker 1 [Source:VGNC Symbol;Acc:VGNC:26768]
RG ADG	ENSBTAG00000016566	ITGA9	22	10946332	11306693	integrin subunit alpha 9 [Source:VGNC Symbol;Acc:VGNC:30320]
RFI FE FI	ENSBTAG00000016663	PIGN	24	60978529	61087325	phosphatidylinositol glycan anchor biosynthesis class N [Source:VGNC Symbol;Acc:VGNC:32873]
RG ADG	ENSBTAG00000016666	RELCH	24	61087762	61201878	RAB11 binding and LisH domain, coiled-coil and HEAT repeat containing [Source:VGNC Symbol;Acc:VGNC:30569]
RFI	ENSBTAG00000016735	ZBTB48	16	47660994	47669099	zinc finger and BTB domain containing 48 [Source:VGNC Symbol;Acc:VGNC:37085]
RFI	ENSBTAG00000016784	DNAH7	2	84773343	85028058	dynein axonemal heavy chain 7 [Source:VGNC Symbol;Acc:VGNC:50052]
RFI FE	ENSBTAG00000016791	PEX7	9	75813334	75891921	peroxisomal biogenesis factor 7 [Source:VGNC Symbol;Acc:VGNC:32764]
RFI	ENSBTAG00000016799	ERN1	19	48924511	48971838	endoplasmic reticulum to nucleus signaling 1 [Source:HGNC Symbol;Acc:HGNC:3449]
RFI	ENSBTAG00000016814	CHAT	28	44143245	44187239	choline O-acetyltransferase [Source:VGNC Symbol;Acc:VGNC:27269]
RFI	ENSBTAG00000016835	IL17F	23	24390407	24397956	interleukin 17F [Source:VGNC Symbol;Acc:VGNC:30121]
RFI	ENSBTAG00000016841	ATP10B	7	74334045	74472502	ATPase phospholipid transporting 10B (putative) [Source:HGNC Symbol;Acc:HGNC:13543]
RG FE	ENSBTAG00000016926	C13H20orf85	13	58709492	58725285	chromosome 13 C20orf85 homolog [Source:VGNC Symbol;Acc:VGNC:49172]
RFI	ENSBTAG00000016951	WDFY1	2	112793508	112845293	WD repeat and FYVE domain containing 1 [Source:VGNC Symbol;Acc:VGNC:36876]
RFI FE	ENSBTAG00000016990	USP24	3	91711045	91866000	ubiquitin specific peptidase 24 [Source:VGNC Symbol;Acc:VGNC:36717]
FE FI	ENSBTAG00000017024	PPARGC1A	6	44854113	44960668	PPARG coactivator 1 alpha [Source:VGNC Symbol;Acc:VGNC:33184]
RFI FI	ENSBTAG00000017078	FAM114A2	7	67287094	67321469	family with sequence similarity 114 member A2 [Source:VGNC Symbol;Acc:VGNC:55220]
RFI FI	ENSBTAG00000017079	MFAP3	7	67331187	67338606	microfibril associated protein 3 [Source:VGNC Symbol;Acc:VGNC:50216]
RFI FI	ENSBTAG00000017082	POR	25	34672093	34726073	cytochrome p450 oxidoreductase [Source:VGNC Symbol;Acc:VGNC:33169]
FI FW	ENSBTAG00000017133	GINS4	27	36143518	36159007	GINS complex subunit 4 [Source:VGNC Symbol;Acc:VGNC:29363]
RFI	ENSBTAG00000017167	LRAT	17	2652180	2657479	lecithin retinol acyltransferase [Source:VGNC Symbol;Acc:VGNC:49555]
RFI	ENSBTAG00000017205	WISP3	9	38847224	38856926	WNT1 inducible signaling pathway protein 3 [Source:VGNC Symbol;Acc:VGNC:36946]
RFI	ENSBTAG00000017289	MCF2L	12	90438591	90504948	MCF.2 cell line derived transforming sequence like [Source:VGNC Symbol;Acc:VGNC:31302]
RFI FE	ENSBTAG00000017310	EVA1C	1	2259115	2360138	eva-1 homolog C [Source:VGNC Symbol;Acc:VGNC:28633]
RG ADG	ENSBTAG00000017354	MPP7	13	36610252	36833259	membrane palmitoylated protein 7 [Source:VGNC Symbol;Acc:VGNC:31586]
FW ADG	ENSBTAG00000017393	L3MBTL3	9	69159349	69262020	L3MBTL3, histone methyl-lysine binding protein [Source:VGNC Symbol;Acc:VGNC:50640]
RG FE	ENSBTAG00000017397	ZNF423	18	18041277	18392207	zinc finger protein 423 [Source:VGNC Symbol;Acc:VGNC:37273]
RG FE	ENSBTAG00000017473	LAMC3	11	101247082	101315225	laminin subunit gamma 3 [Source:HGNC Symbol;Acc:HGNC:6494]
RFI	ENSBTAG00000017493	JADE1	17	29368416	29421827	jade family PHD finger 1 [Source:VGNC Symbol;Acc:VGNC:30358]
RFI	ENSBTAG00000017549	KITLG	5	18317748	18420025	KIT ligand [Source:VGNC Symbol;Acc:VGNC:30619]
RG ADG	ENSBTAG00000017564	CGN	3	19290676	19309322	cingulin [Source:VGNC Symbol;Acc:VGNC:27258]
RG ADG	ENSBTAG00000017642	BMP3	6	97585533	97613023	bone morphogenetic protein 3 [Source:VGNC Symbol;Acc:VGNC:26518]
RG FE ADG	ENSBTAG00000017647	LOC520778	15	48731978	48733880	ubiquilin 3-like [Source:NCBI gene;Acc:520778]
RG ADG	ENSBTAG00000017655	PALMD	3	43688103	43748131	palmdelphin [Source:VGNC Symbol;Acc:VGNC:32560]
FI FW	ENSBTAG00000017676	TPK1	4	108539467	108922091	thiamin pyrophosphokinase 1 [Source:VGNC Symbol;Acc:VGNC:36251]
RG ADG	ENSBTAG00000017764	HDAC4	3	118937215	119412428	histone deacetylase 4 [Source:VGNC Symbol;Acc:VGNC:50611]
RFI	ENSBTAG00000017802	THRB	27	41695665	41771738	thyroid hormone receptor beta [Source:VGNC Symbol;Acc:VGNC:35847]
RG FE	ENSBTAG00000017839	TIAM1	1	3483533	3721930	T cell lymphoma invasion and metastasis 1 [Source:VGNC Symbol;Acc:VGNC:56334]
RFI	ENSBTAG00000017860	HIPK2	4	103888216	104017538	homeodomain interacting protein kinase 2 [Source:HGNC Symbol;Acc:HGNC:14402]
RG FE	ENSBTAG00000017907	COG3	12	15631826	15690756	component of oligomeric golgi complex 3 [Source:VGNC Symbol;Acc:VGNC:27548]
RG ADG	ENSBTAG00000017929	ACTRT2	16	51277884	51279299	actin related protein T2 [Source:VGNC Symbol;Acc:VGNC:25590]
RFI FE FI	ENSBTAG00000018013	EMP3	18	55482512	55486850	epithelial membrane protein 3 [Source:VGNC Symbol;Acc:VGNC:28483]
RFI FE	ENSBTAG00000018147	NXPH2	2	58582461	58712391	neurexophilin 2 [Source:VGNC Symbol;Acc:VGNC:32381]
RFI RG FE	ENSBTAG00000018179	PCDH8	12	10938751	10943209	protocadherin 8 [Source:VGNC Symbol;Acc:VGNC:32622]
RFI FE	ENSBTAG00000018220	RGSL1	16	65028277	65085110	regulator of G protein signaling like 1 [Source:VGNC Symbol;Acc:VGNC:33928]
RFI FI	ENSBTAG00000018318	DNAJB5	8	59688148	59695910	DnaJ heat shock protein family (Hsp40) member B5 [Source:VGNC Symbol;Acc:VGNC:56945]
RG ADG	ENSBTAG00000018395	KIAA1217	13	25342822	25682179	KIAA1217 [Source:VGNC Symbol;Acc:VGNC:30566]
FW ADG	ENSBTAG00000018404	PRKG1	26	6906081	8343629	protein kinase cGMP-dependent 1 [Source:VGNC Symbol;Acc:VGNC:33340]
RFI	ENSBTAG00000018488	AFF1	6	103688011	103825580	AF4/FMR2 family member 1 [Source:VGNC Symbol;Acc:VGNC:25710]
RG ADG	ENSBTAG00000018520	SCN1A	2	30321635	30415283	sodium voltage-gated channel alpha subunit 1 [Source:VGNC Symbol;Acc:VGNC:34345]
RFI	ENSBTAG00000018546	LRBA	17	6871712	7542666	LPS responsive beige-like anchor protein [Source:VGNC Symbol;Acc:VGNC:30972]
RG ADG	ENSBTAG00000018629	CWF19L2	15	16346715	16484043	CWF19 like cell cycle control factor 2 [Source:HGNC Symbol;Acc:HGNC:26508]
RG FE	ENSBTAG00000018644	PDZRN3	22	28238772	28506578	PDZ domain containing ring finger 3 [Source:VGNC Symbol;Acc:VGNC:32731]
RFI FE	ENSBTAG00000018851	MYCBP2	12	52496959	52769208	MYC binding protein 2, E3 ubiquitin protein ligase [Source:VGNC Symbol;Acc:VGNC:31785]
RG ADG	ENSBTAG00000018870	OTOA	25	20377460	20446651	otoancorin [Source:VGNC Symbol;Acc:VGNC:32483]
RFI	ENSBTAG00000018890	NA	15	79791488	79792452	NA
RFI FE FI	ENSBTAG00000018901	CTIF	24	48769621	49013492	cap binding complex dependent translation initiation factor [Source:VGNC Symbol;Acc:VGNC:27797]
RFI FE	ENSBTAG00000018919	OR5AU1	10	26005891	26006826	olfactory receptor family 5 subfamily AU member 1 [Source:HGNC Symbol;Acc:HGNC:15362]
RFI	ENSBTAG00000018979	PUM1	2	123070708	123196529	pumilio RNA binding family member 1 [Source:VGNC Symbol;Acc:VGNC:33569]
RFI	ENSBTAG00000019036	ARHGAP28	24	40308477	40366291	Rho GTPase activating protein 28 [Source:VGNC Symbol;Acc:VGNC:26086]
RFI	ENSBTAG00000019072	PSD4	11	46753578	46769867	pleckstrin and Sec7 domain containing 4 [Source:VGNC Symbol;Acc:VGNC:33433]
RFI	ENSBTAG00000019140	SPINK5	7	61321641	61405244	serine peptidase inhibitor, Kazal type 5 [Source:VGNC Symbol;Acc:VGNC:35220]
RFI	ENSBTAG00000019152	NYAP2	2	114336116	114595813	neuronal tyrosine-phosphorylated phosphoinositide-3-kinase adaptor 2 [Source:VGNC Symbol;Acc:VGNC:56133]
FI FW	ENSBTAG00000019210	ADCY2	20	65505171	65653865	adenylate cyclase 2 [Source:VGNC Symbol;Acc:VGNC:25643]
RFI	ENSBTAG00000019213	CNNM4	11	2690660	2725964	cyclin and CBS domain divalent metal cation transport mediator 4 [Source:VGNC Symbol;Acc:VGNC:27513]
RG ADG	ENSBTAG00000019220	SMARCA4	7	16648313	16738471	SWI/SNF related, matrix associated, actin dependent regulator of chromatin, subfamily a, member 4 [Source:VGNC Symbol;Acc:VGNC:34987]
RG FE ADG	ENSBTAG00000019278	KNTC1	17	55103142	55169764	kinetochore associated 1 [Source:VGNC Symbol;Acc:VGNC:30699]
RFI	ENSBTAG00000019339	NA	16	30390092	30490348	NA
RG FE	ENSBTAG00000019406	IGF2BP3	4	32077891	32222388	insulin like growth factor 2 mRNA binding protein 3 [Source:VGNC Symbol;Acc:VGNC:30081]
RG FE	ENSBTAG00000019683	LYPD6B	2	47068951	47099371	LY6/PLAUR domain containing 6B [Source:VGNC Symbol;Acc:VGNC:31104]
RFI FE	ENSBTAG00000019722	GUCY2C	5	95605339	95670749	guanylate cyclase 2C [Source:VGNC Symbol;Acc:VGNC:29722]
RFI	ENSBTAG00000019796	FCMR	16	4586507	4606760	Fc fragment of IgM receptor [Source:VGNC Symbol;Acc:VGNC:28938]
RFI FE	ENSBTAG00000019808	CCSER1	6	35100701	35938394	coiled-coil serine rich protein 1 [Source:VGNC Symbol;Acc:VGNC:26993]
RFI	ENSBTAG00000019818	CASZ1	16	43786499	43839928	castor zinc finger 1 [Source:VGNC Symbol;Acc:VGNC:50113]
RFI	ENSBTAG00000019868	NA	7	1630191	1658520	NA
RFI	ENSBTAG00000019900	LNPEP	7	98825233	98878164	leucyl and cystinyl aminopeptidase [Source:VGNC Symbol;Acc:VGNC:30944]
RG FE	ENSBTAG00000019924	DDHD1	10	65907458	65971345	DDHD domain containing 1 [Source:VGNC Symbol;Acc:VGNC:27943]
FI FW	ENSBTAG00000019980	DGKI	4	101862571	102182929	diacylglycerol kinase iota [Source:VGNC Symbol;Acc:VGNC:28030]
RFI	ENSBTAG00000020007	NA	15	6149028	6150402	NA
FW ADG	ENSBTAG00000020028	RBP1	1	130588843	130615791	retinol binding protein 1 [Source:VGNC Symbol;Acc:VGNC:33812]
RFI RG FE	ENSBTAG00000020036	CDCP2	3	92646538	92666926	CUB domain containing protein 2 [Source:VGNC Symbol;Acc:VGNC:53855]
RFI FE	ENSBTAG00000020037	CYB5RL	3	92609054	92621021	cytochrome b5 reductase-like [Source:NCBI gene;Acc:526748]
RG ADG	ENSBTAG00000020048	MAPK10	6	102687307	103063481	mitogen-activated protein kinase 10 [Source:VGNC Symbol;Acc:VGNC:31213]
RFI FE FI	ENSBTAG00000020056	COL12A1	9	14869511	14983763	collagen type XII alpha 1 chain [Source:VGNC Symbol;Acc:VGNC:52756]
RFI	ENSBTAG00000020062	TMC4	18	63412389	63421513	transmembrane channel like 4 [Source:VGNC Symbol;Acc:VGNC:35920]
FW ADG	ENSBTAG00000020084	LONRF1	27	23317248	23362082	LON peptidase N-terminal domain and ring finger 1 [Source:VGNC Symbol;Acc:VGNC:30949]
FI FW ADG	ENSBTAG00000020099	STMN2	14	44969002	45027081	stathmin 2 [Source:VGNC Symbol;Acc:VGNC:35404]
RG ADG	ENSBTAG00000020205	NA	10	8417822	8523989	NA
RFI	ENSBTAG00000020225	TBXAS1	4	104133819	104307005	thromboxane A synthase 1 [Source:VGNC Symbol;Acc:VGNC:35674]
FI FW	ENSBTAG00000020238	RIMS1	9	11681040	11932521	regulating synaptic membrane exocytosis 1 [Source:VGNC Symbol;Acc:VGNC:53801]
RFI	ENSBTAG00000020364	LOC507423	4	108377644	108378588	olfactory receptor 13 [Source:NCBI gene;Acc:507423]
RG ADG	ENSBTAG00000020382	RIN2	13	39808123	39871299	Ras and Rab interactor 2 [Source:VGNC Symbol;Acc:VGNC:33976]
RG FE ADG	ENSBTAG00000020384	WDR47	3	34446314	34506800	WD repeat domain 47 [Source:VGNC Symbol;Acc:VGNC:36903]
RFI FE	ENSBTAG00000020425	TFAP2D	23	22997916	23057661	transcription factor AP-2 delta [Source:VGNC Symbol;Acc:VGNC:35779]
FW ADG	ENSBTAG00000020444	MAST2	3	100674202	100769017	microtubule associated serine/threonine kinase 2 [Source:VGNC Symbol;Acc:VGNC:31258]
RFI	ENSBTAG00000020699	TSPAN11	5	106975989	107038059	tetraspanin 11 [Source:VGNC Symbol;Acc:VGNC:36426]
RFI FE	ENSBTAG00000020843	PCSK1	7	98155674	98199486	proprotein convertase subtilisin/kexin type 1 [Source:VGNC Symbol;Acc:VGNC:32646]
FI FW	ENSBTAG00000020861	CHAMP1	12	91100867	91103281	chromosome alignment maintaining phosphoprotein 1 [Source:VGNC Symbol;Acc:VGNC:27268]
RFI FE	ENSBTAG00000020887	CACNA1E	16	64095722	64426026	calcium voltage-gated channel subunit alpha1 E [Source:VGNC Symbol;Acc:VGNC:26675]
RG ADG	ENSBTAG00000020964	STRIP1	3	33482961	33503780	striatin interacting protein 1 [Source:VGNC Symbol;Acc:VGNC:35422]
RFI	ENSBTAG00000020989	SUSD4	16	27388710	27522155	sushi domain containing 4 [Source:VGNC Symbol;Acc:VGNC:35489]
RFI FE	ENSBTAG00000021045	E2F3	23	37262021	37343620	E2F transcription factor 3 [Source:VGNC Symbol;Acc:VGNC:28287]
FW ADG	ENSBTAG00000021133	TENM3	27	12619929	12807702	teneurin transmembrane protein 3 [Source:VGNC Symbol;Acc:VGNC:35743]
RFI	ENSBTAG00000021211	DPT	16	37106633	37143040	dermatopontin [Source:VGNC Symbol;Acc:VGNC:28191]
RG FE ADG	ENSBTAG00000021291	STXBP6	21	35415163	35655955	syntaxin binding protein 6 [Source:VGNC Symbol;Acc:VGNC:35450]
RFI	ENSBTAG00000021327	DAW1	2	116803654	116839529	dynein assembly factor with WD repeats 1 [Source:VGNC Symbol;Acc:VGNC:27883]
RFI	ENSBTAG00000021328	SPHKAP	2	116898519	116942744	SPHK1 interactor, AKAP domain containing [Source:VGNC Symbol;Acc:VGNC:35212]
RG FE	ENSBTAG00000021360	RASGEF1C	7	1003251	1037325	RasGEF domain family member 1C [Source:VGNC Symbol;Acc:VGNC:55302]
RFI FE	ENSBTAG00000021442	CRTAP	22	7532626	7565025	cartilage associated protein [Source:VGNC Symbol;Acc:VGNC:27727]
RG FE	ENSBTAG00000021516	GSTA1	23	24875608	24890466	glutathione S-transferase alpha 1 [Source:NCBI gene;Acc:777644]
RFI	ENSBTAG00000021557	FUT2	18	55786904	55787938	fucosyltransferase 2 (secretor status included) [Source:NCBI gene;Acc:281175]
RFI	ENSBTAG00000021574	TCF7L2	26	33755956	33943059	transcription factor 7 like 2 [Source:VGNC Symbol;Acc:VGNC:55976]
RFI	ENSBTAG00000021607	NDUFAF2	20	18200880	18371920	NADH:ubiquinone oxidoreductase complex assembly factor 2 [Source:VGNC Symbol;Acc:VGNC:31954]
RFI	ENSBTAG00000021696	CCIN	8	60821685	60823630	calicin [Source:VGNC Symbol;Acc:VGNC:26939]
RFI FE	ENSBTAG00000021728	OGDHL	28	44224198	44251162	oxoglutarate dehydrogenase like [Source:VGNC Symbol;Acc:VGNC:32407]
FW ADG	ENSBTAG00000021735	GALNT14	11	68745032	68963585	polypeptide N-acetylgalactosaminyltransferase 14 [Source:VGNC Symbol;Acc:VGNC:29227]
RG ADG	ENSBTAG00000021841	CHD7	14	28044276	28171159	chromodomain helicase DNA binding protein 7 [Source:VGNC Symbol;Acc:VGNC:27282]
RFI FI	ENSBTAG00000021885	RSPO4	13	60684667	60691970	R-spondin 4 [Source:VGNC Symbol;Acc:VGNC:34190]
RG FW ADG	ENSBTAG00000021911	PTPRG	22	39175038	40360572	protein tyrosine phosphatase, receptor type G [Source:VGNC Symbol;Acc:VGNC:33551]
RFI	ENSBTAG00000021921	STRBP	11	94281217	94418835	spermatid perinuclear RNA binding protein [Source:VGNC Symbol;Acc:VGNC:35421]
FW ADG	ENSBTAG00000021939	ELAC2	19	31965968	31982771	elaC ribonuclease Z 2 [Source:VGNC Symbol;Acc:VGNC:28422]
RFI FE	ENSBTAG00000021997	ITSN1	1	944294	1188287	intersectin 1 [Source:VGNC Symbol;Acc:VGNC:30352]
FW ADG	ENSBTAG00000022000	CACNB2	13	33005028	33285264	calcium voltage-gated channel auxiliary subunit beta 2 [Source:VGNC Symbol;Acc:VGNC:26684]
RFI FE	ENSBTAG00000022004	FLNB	22	43674720	43815706	filamin B [Source:VGNC Symbol;Acc:VGNC:29034]
RFI	ENSBTAG00000022147	EPS8L2	29	50933806	50949800	EPS8 like 2 [Source:HGNC Symbol;Acc:HGNC:21296]
FI FW	ENSBTAG00000022244	ACTN3	29	45230682	45242282	actinin alpha 3 [Source:VGNC Symbol;Acc:VGNC:53654]
RFI FE	ENSBTAG00000022449	SCD5	6	99233279	99410753	stearoyl-CoA desaturase 5 [Source:VGNC Symbol;Acc:VGNC:34328]
FW ADG	ENSBTAG00000022819	ONECUT2	24	57193944	57239492	one cut homeobox 2 [Source:VGNC Symbol;Acc:VGNC:56369]
RFI FE	ENSBTAG00000022887	ZNF407	24	3841029	4197665	zinc finger protein 407 [Source:HGNC Symbol;Acc:HGNC:19904]
RFI	ENSBTAG00000023018	PARG	28	44283041	44397693	poly(ADP-ribose) glycohydrolase [Source:NCBI gene;Acc:281377]
FI FW ADG	ENSBTAG00000023023	NA	28	42317524	42364278	NA
RFI FE	ENSBTAG00000023028	WDFY4	28	43426276	43657765	WDFY family member 4 [Source:VGNC Symbol;Acc:VGNC:55999]
RFI	ENSBTAG00000023270	CDH19	24	10434674	10515343	cadherin 19 [Source:HGNC Symbol;Acc:HGNC:1758]
RFI FE FI	ENSBTAG00000023377	SH3BP5	1	154024457	154103515	SH3 domain binding protein 5 [Source:VGNC Symbol;Acc:VGNC:34568]
RFI FE	ENSBTAG00000023419	SULT2A1	18	55173175	55191604	sulfotransferase family, cytosolic, 2A, dehydroepiandrosterone (DHEA)-preferring, member 1 [Source:NCBI gene;Acc:533560]
RG ADG	ENSBTAG00000023912	LOC515027	15	48073493	48074464	olfactory receptor 52N4 [Source:NCBI gene;Acc:515027]
RFI FE	ENSBTAG00000024015	PTPRM	24	40768713	41437121	protein tyrosine phosphatase, receptor type M [Source:VGNC Symbol;Acc:VGNC:33553]
FI FW	ENSBTAG00000024095	THRAP3	3	110137251	110208496	thyroid hormone receptor associated protein 3 [Source:VGNC Symbol;Acc:VGNC:35846]
RFI FI	ENSBTAG00000024545	NA	17	3121446	3319247	NA
RFI	ENSBTAG00000024563	NA	17	7050400	7050956	NA
RFI FE	ENSBTAG00000024643	VEPH1	1	110986517	111211551	ventricular zone expressed PH domain containing 1 [Source:VGNC Symbol;Acc:VGNC:36787]
RFI	ENSBTAG00000024980	VIT	11	19179548	19302492	vitrin [Source:VGNC Symbol;Acc:VGNC:36802]
RG FE	ENSBTAG00000025029	MAN2A1	7	111396329	111604883	mannosidase alpha class 2A member 1 [Source:VGNC Symbol;Acc:VGNC:31164]
RFI	ENSBTAG00000025220	FAM155A	12	86812379	87425485	family with sequence similarity 155 member A [Source:VGNC Symbol;Acc:VGNC:28735]
RFI FE	ENSBTAG00000025263	FAM160A1	17	6089371	6207768	family with sequence similarity 160 member A1 [Source:VGNC Symbol;Acc:VGNC:28739]
RG FE ADG	ENSBTAG00000025266	UBQLN3	15	48706648	48709290	ubiquilin 3 [Source:VGNC Symbol;Acc:VGNC:54895]
RG FE	ENSBTAG00000025485	NA	23	24851502	24872822	NA
FW ADG	ENSBTAG00000025893	CDH12	20	51511369	51623613	cadherin 12 [Source:VGNC Symbol;Acc:VGNC:54415]
FI ADG	ENSBTAG00000026004	CNTNAP4	18	3505270	3744371	contactin associated protein like 4 [Source:VGNC Symbol;Acc:VGNC:27541]
RFI FE	ENSBTAG00000026481	RGS8	16	65184211	65210675	regulator of G protein signaling 8 [Source:VGNC Symbol;Acc:VGNC:33925]
RFI	ENSBTAG00000026666	MGC137014	5	72077086	72082472	protein HP-20 homolog [Source:NCBI gene;Acc:616715]
RFI	ENSBTAG00000026704	CENPW	9	25263764	25279586	centromere protein W [Source:VGNC Symbol;Acc:VGNC:27187]
RFI FI	ENSBTAG00000026812	NA	2	89783382	89858016	NA
RFI FI	ENSBTAG00000027064	BTBD11	5	70923456	71257389	BTB domain containing 11 [Source:VGNC Symbol;Acc:VGNC:26585]
RFI	ENSBTAG00000027182	NR3C2	17	9742222	10173282	nuclear receptor subfamily 3 group C member 2 [Source:VGNC Symbol;Acc:VGNC:32244]
RG ADG	ENSBTAG00000027420	LOC617402	13	42488775	42493105	cystatin [Source:NCBI gene;Acc:617402]
RG ADG	ENSBTAG00000027625	SFRP1	27	35900362	35943920	secreted frizzled related protein 1 [Source:VGNC Symbol;Acc:VGNC:34520]
RFI	ENSBTAG00000027626	GOLGA7	27	36108533	36125175	golgin A7 [Source:VGNC Symbol;Acc:VGNC:29487]
RFI	ENSBTAG00000027962	NA	2	112675322	112675995	NA
FI FW	ENSBTAG00000029811	bta-mir-378-1	7	63067301	63067366	bta-mir-378-1 [Source:miRBase;Acc:MI0009819]
RFI FE	ENSBTAG00000030189	EFCAB6	5	115127019	115419183	EF-hand calcium binding domain 6 [Source:VGNC Symbol;Acc:VGNC:28346]
RFI	ENSBTAG00000030246	ENTPD8	11	105698114	105702610	ectonucleoside triphosphate diphosphohydrolase 8 [Source:VGNC Symbol;Acc:VGNC:28513]
RFI RG FE	ENSBTAG00000030623	NA	3	92136670	92190804	NA
FE FI	ENSBTAG00000030667	CCDC114	18	55451272	55478671	coiled-coil domain containing 114 [Source:VGNC Symbol;Acc:VGNC:26836]
RFI FE	ENSBTAG00000030683	LOC511240	5	72049628	72052680	protein HP-25 homolog 1 [Source:NCBI gene;Acc:511240]
RG ADG	ENSBTAG00000030686	RAVER2	3	80962816	81052011	ribonucleoprotein, PTB binding 2 [Source:VGNC Symbol;Acc:VGNC:33766]
FI ADG	ENSBTAG00000030775	PCBP3	1	147132679	147359843	poly(rC) binding protein 3 [Source:VGNC Symbol;Acc:VGNC:53597]
RFI	ENSBTAG00000030999	DUSP8	29	50887355	50951170	dual specificity phosphatase 8 [Source:HGNC Symbol;Acc:HGNC:3074]
RFI FE	ENSBTAG00000031461	SNX7	3	44657522	44775833	sorting nexin 7 [Source:VGNC Symbol;Acc:VGNC:35113]
RG FE	ENSBTAG00000031669	CTNNA2	11	54723190	55906462	catenin alpha 2 [Source:NCBI gene;Acc:527492]
RFI FE	ENSBTAG00000032193	REG4	3	23593213	23614190	regenerating family member 4 [Source:VGNC Symbol;Acc:VGNC:55669]
RG ADG	ENSBTAG00000032223	COG7	25	21298396	21388539	component of oligomeric golgi complex 7 [Source:VGNC Symbol;Acc:VGNC:27551]
RG ADG	ENSBTAG00000032255	OR56B4	15	48060530	48061492	olfactory receptor, family 56, subfamily B, member 4 [Source:NCBI gene;Acc:787843]
RG FE	ENSBTAG00000032289	ARHGAP15	2	53065587	53732838	Rho GTPase activating protein 15 [Source:VGNC Symbol;Acc:VGNC:26076]
RG FE	ENSBTAG00000032301	SLC26A7	14	75397723	75546727	solute carrier family 26 member 7 [Source:VGNC Symbol;Acc:VGNC:34782]
RFI	ENSBTAG00000032527	ERCC6	28	44015477	44086510	ERCC excision repair 6, chromatin remodeling factor [Source:VGNC Symbol;Acc:VGNC:28572]
RFI FE	ENSBTAG00000032538	TPRG1	1	78604073	78758431	tumor protein p63 regulated 1 [Source:VGNC Symbol;Acc:VGNC:36261]
RFI	ENSBTAG00000032637	EXOC1	6	72941463	72989013	exocyst complex component 1 [Source:VGNC Symbol;Acc:VGNC:28643]
RFI	ENSBTAG00000032782	INSC	15	37874414	38013439	INSC, spindle orientation adaptor protein [Source:VGNC Symbol;Acc:VGNC:30216]
RFI	ENSBTAG00000032821	SCEL	12	53032463	53156622	sciellin [Source:VGNC Symbol;Acc:VGNC:34329]
RFI	ENSBTAG00000032873	NA	10	26320717	26321148	NA
RFI FE	ENSBTAG00000033056	PLD5	16	35407318	35635138	phospholipase D family member 5 [Source:VGNC Symbol;Acc:VGNC:32999]
FW ADG	ENSBTAG00000033268	ZFHX4	14	41988047	42189775	zinc finger homeobox 4 [Source:VGNC Symbol;Acc:VGNC:37158]
RG FE ADG	ENSBTAG00000033727	RBPMS	27	25637686	25816012	RNA binding protein, mRNA processing factor [Source:VGNC Symbol;Acc:VGNC:52815]
FI FW	ENSBTAG00000033998	RFX8	11	6310570	6361314	RFX family member 8, lacking RFX DNA binding domain [Source:HGNC Symbol;Acc:HGNC:37253]
FI FW	ENSBTAG00000034075	SLC7A11	17	19729366	19808282	solute carrier family 7 member 11 [Source:VGNC Symbol;Acc:VGNC:34926]
RFI FI	ENSBTAG00000034077	ASIP	13	64234645	64239783	agouti signaling protein [Source:VGNC Symbol;Acc:VGNC:26214]
RFI FI	ENSBTAG00000034113	GALNT10	7	67469564	67692108	polypeptide N-acetylgalactosaminyltransferase 10 [Source:VGNC Symbol;Acc:VGNC:29223]
RFI	ENSBTAG00000034192	KIAA2012	2	91026978	91153917	KIAA2012 [Source:VGNC Symbol;Acc:VGNC:30578]
FW ADG	ENSBTAG00000034657	NA	11	1886690	1891332	NA
FI FW	ENSBTAG00000035007	GALNTL6	8	3816704	5330369	polypeptide N-acetylgalactosaminyltransferase like 6 [Source:VGNC Symbol;Acc:VGNC:29238]
RG FE	ENSBTAG00000035696	UCN3	13	43605579	43610260	urocortin 3 [Source:VGNC Symbol;Acc:VGNC:36639]
FI FW ADG	ENSBTAG00000036392	bta-mir-371	18	61145844	61145922	bta-mir-371 [Source:miRBase;Acc:MI0009815]
RFI FI	ENSBTAG00000036995	RF00001	9	70106220	70106320	NA
RG FE	ENSBTAG00000037383	NA	21	16720161	16909145	NA
RG FE ADG	ENSBTAG00000037465	TRIM34	15	48531198	48578157	tripartite motif containing 34 [Source:NCBI gene;Acc:539820]
RFI	ENSBTAG00000037494	RGS21	16	13512073	13536147	regulator of G protein signaling 21 [Source:VGNC Symbol;Acc:VGNC:33920]
RFI	ENSBTAG00000037508	EBF1	7	72396487	72804182	early B cell factor 1 [Source:VGNC Symbol;Acc:VGNC:50162]
RFI FE	ENSBTAG00000037756	TET1	28	25073149	25191276	tet methylcytosine dioxygenase 1 [Source:VGNC Symbol;Acc:VGNC:55994]
RFI	ENSBTAG00000037781	FKBPL	23	27055778	27057357	FK506 binding protein like [Source:VGNC Symbol;Acc:VGNC:29028]
RFI	ENSBTAG00000037786	NALCN	12	81550081	81829722	sodium leak channel, non-selective [Source:VGNC Symbol;Acc:VGNC:31874]
RG ADG	ENSBTAG00000037794	MYH4	19	30080604	30103436	myosin heavy chain 4 [Source:VGNC Symbol;Acc:VGNC:55854]
RFI FI	ENSBTAG00000037804	IKZF2	2	101527602	101706119	IKAROS family zinc finger 2 [Source:VGNC Symbol;Acc:VGNC:56125]
RFI	ENSBTAG00000037821	NA	22	53260485	53287998	NA
RFI	ENSBTAG00000037951	KLHL6	1	84158816	84211374	kelch like family member 6 [Source:VGNC Symbol;Acc:VGNC:30669]
FI FW ADG	ENSBTAG00000038149	NLRP12	18	61091348	61143063	NLR family pyrin domain containing 12 [Source:VGNC Symbol;Acc:VGNC:52210]
RG FE	ENSBTAG00000038180	SCN2A	2	30981157	31119776	sodium voltage-gated channel alpha subunit 2 [Source:VGNC Symbol;Acc:VGNC:34347]
FI FW	ENSBTAG00000038617	SH3D21	3	110121046	110134882	SH3 domain containing 21 [Source:VGNC Symbol;Acc:VGNC:34571]
RG ADG	ENSBTAG00000038637	LOC528807	15	48763977	48764918	olfactory receptor 51I2 [Source:NCBI gene;Acc:528807]
RG FE	ENSBTAG00000039201	NA	11	92215374	92221901	NA
RFI FE	ENSBTAG00000039275	ERAP2	7	98715725	98767729	endoplasmic reticulum aminopeptidase 2 [Source:VGNC Symbol;Acc:VGNC:28561]
FI FW	ENSBTAG00000039384	LOC511175	6	26043475	26064216	uncharacterized LOC511175 [Source:NCBI gene;Acc:511175]
RFI	ENSBTAG00000039486	NA	20	20088695	20200206	NA
RFI	ENSBTAG00000039575	RF00001	1	52383027	52383141	NA
RFI	ENSBTAG00000039631	NA	14	50324597	50324748	NA
RFI	ENSBTAG00000039906	NA	5	84672042	84672190	NA
RFI FE	ENSBTAG00000039971	LOC514658	18	55195158	55212513	bile salt sulfotransferase [Source:NCBI gene;Acc:514658]
RFI FI	ENSBTAG00000039980	CLECL1	5	100762265	100779160	C-type lectin like 1 [Source:NCBI gene;Acc:618591]
RG ADG	ENSBTAG00000039989	NA	25	20382747	20382890	NA
RFI FE	ENSBTAG00000040054	NA	18	55235067	55235856	NA
RFI	ENSBTAG00000040279	KRT24	19	41557545	41561796	keratin 24 [Source:VGNC Symbol;Acc:VGNC:30723]
RFI	ENSBTAG00000040445	LOC100847151	27	34081810	34208585	disintegrin and metalloproteinase domain-containing protein 5-like [Source:NCBI gene;Acc:100847151]
RFI	ENSBTAG00000040567	MMP27	15	6195378	6209163	matrix metallopeptidase 27 [Source:VGNC Symbol;Acc:VGNC:54886]
RFI	ENSBTAG00000042085	RF00026	11	94384741	94384847	NA
RG FE	ENSBTAG00000042143	RF00584	7	15891232	15891318	small nucleolar RNA, C/D box 105 [Source:HGNC Symbol;Acc:HGNC:32769]
RFI	ENSBTAG00000042464	RF01188	29	41855395	41855457	NA
RG ADG	ENSBTAG00000042478	RF00403	10	8390697	8390830	NA
RFI	ENSBTAG00000042479	RF00087	29	41855108	41855183	small nucleolar RNA, C/D box 26 [Source:HGNC Symbol;Acc:HGNC:10148]
RFI FI	ENSBTAG00000042501	RF00045	13	64227615	64227799	NA
RFI	ENSBTAG00000042593	RF00026	1	58736244	58736350	NA
RFI	ENSBTAG00000042646	RF00026	28	39047646	39047748	NA
RFI FE	ENSBTAG00000042761	RF00019	10	12405973	12406080	NA
RFI	ENSBTAG00000042772	RF00026	1	91892152	91892224	NA
RFI	ENSBTAG00000042775	RF00188	2	123192312	123192396	NA
RFI	ENSBTAG00000042797	RF00026	8	26648555	26648661	NA
RFI FI	ENSBTAG00000042917	RF00026	8	59682717	59682823	NA
RFI	ENSBTAG00000043244	RF00026	19	9450873	9450979	NA
RFI FI	ENSBTAG00000043344	RF00156	8	60925685	60925816	NA
RFI	ENSBTAG00000043509	RF00086	29	41854757	41854828	small nucleolar RNA, C/D box 27 [Source:HGNC Symbol;Acc:HGNC:10149]
RFI	ENSBTAG00000043620	NA	6	20263200	20263284	NA
RFI	ENSBTAG00000043664	RF00413	19	19577332	19577455	NA
FI FW	ENSBTAG00000043698	RF00100	22	60790445	60790742	NA
FI FW	ENSBTAG00000043711	RF00001	7	77152337	77152455	NA
FW ADG	ENSBTAG00000043723	RF00100	27	39792751	39793060	NA
RFI FE	ENSBTAG00000043800	RF00026	17	6371341	6371447	NA
RFI	ENSBTAG00000043917	RF00026	23	47679962	47680063	NA
RFI FE	ENSBTAG00000043993	C1H21orf62	1	2029406	2048813	chromosome 1 C21orf62 homolog [Source:VGNC Symbol;Acc:VGNC:52663]
FI FW	ENSBTAG00000044023	CDK6	4	9792303	10039520	cyclin dependent kinase 6 [Source:VGNC Symbol;Acc:VGNC:27133]
RG ADG	ENSBTAG00000044075	SRPRB	1	136636526	136676796	SRP receptor subunit beta [Source:VGNC Symbol;Acc:VGNC:35291]
RFI FI	ENSBTAG00000044126	SNTB1	14	84253919	84504093	syntrophin beta 1 [Source:HGNC Symbol;Acc:HGNC:11168]
RFI	ENSBTAG00000044132	NTN5	18	55745678	55751319	netrin 5 [Source:VGNC Symbol;Acc:VGNC:32307]
RFI FI	ENSBTAG00000044135	PIGO	8	59755657	59762312	phosphatidylinositol glycan anchor biosynthesis class O [Source:VGNC Symbol;Acc:VGNC:32874]
RFI RG FE	ENSBTAG00000044141	MROH7	3	92136706	92165969	maestro heat like repeat family member 7 [Source:NCBI gene;Acc:522301]
FW ADG	ENSBTAG00000044144	GUCY1A2	15	16604381	17100655	guanylate cyclase 1 soluble subunit alpha 2 [Source:VGNC Symbol;Acc:VGNC:29719]
FI FW	ENSBTAG00000044179	CERS6	2	27407917	27758923	ceramide synthase 6 [Source:VGNC Symbol;Acc:VGNC:27228]
FW ADG	ENSBTAG00000044265	bta-mir-2339	19	31973541	31973612	bta-mir-2339 [Source:miRBase;Acc:MI0011366]
RG FE	ENSBTAG00000044299	bta-mir-2284i	1	3580210	3580286	bta-mir-2284i [Source:miRBase;Acc:MI0011294]
FE FI	ENSBTAG00000044347	RF00026	29	36494178	36494277	NA
RFI	ENSBTAG00000044374	bta-mir-2453	6	118328387	118328465	bta-mir-2453 [Source:miRBase;Acc:MI0011510]
RFI	ENSBTAG00000044386	bta-mir-2370	22	43741296	43741374	bta-mir-2370 [Source:miRBase;Acc:MI0011405]
RG FE	ENSBTAG00000044409	RF00156	3	78825779	78825898	NA
RFI FI	ENSBTAG00000044465	NA	8	59737060	59737139	NA
FI FW	ENSBTAG00000044658	RF00026	2	81124644	81124730	NA
RG FE	ENSBTAG00000044924	RF01173	7	15892655	15892729	small nucleolar RNA, C/D box 105B [Source:HGNC Symbol;Acc:HGNC:33572]
RFI FE	ENSBTAG00000045146	NA	2	58619451	58619545	NA
RFI FE FI	ENSBTAG00000045359	RF00001	27	38109426	38109462	NA
RFI	ENSBTAG00000045397	RF00561	8	60746950	60747068	NA
RFI	ENSBTAG00000045905	PCDH15	26	5017714	5578654	protocadherin related 15 [Source:VGNC Symbol;Acc:VGNC:32617]
RFI	ENSBTAG00000045949	C28H10orf53	28	44195943	44205538	chromosome 28 C10orf53 homolog [Source:VGNC Symbol;Acc:VGNC:52695]
RFI FE	ENSBTAG00000045957	SAMM50	5	114915781	114953922	SAMM50 sorting and assembly machinery component [Source:VGNC Symbol;Acc:VGNC:34278]
RFI	ENSBTAG00000046021	NA	19	32537449	32537540	NA
RFI	ENSBTAG00000046117	NA	11	63290422	63395507	NA
RFI	ENSBTAG00000046189	RNASE13	10	26126017	26126478	ribonuclease A family member 13 (inactive) [Source:NCBI gene;Acc:539741]
RG ADG	ENSBTAG00000046341	NA	4	105529331	105564689	NA
RFI	ENSBTAG00000046359	PHRF1	29	50907382	50930296	PHD and ring finger domains 1 [Source:VGNC Symbol;Acc:VGNC:32847]
RFI	ENSBTAG00000046381	RF00026	23	29993263	29993369	NA
RG ADG	ENSBTAG00000046441	OR52D1	15	48747046	48748005	olfactory receptor, family 52, subfamily D, member 1 [Source:NCBI gene;Acc:100336857]
RFI	ENSBTAG00000046637	ZBED2	1	56759266	56759922	zinc finger BED-type containing 2 [Source:VGNC Symbol;Acc:VGNC:37053]
RFI	ENSBTAG00000046732	MMP8	15	6178032	6188969	matrix metallopeptidase 8 [Source:VGNC Symbol;Acc:VGNC:31530]
RG ADG	ENSBTAG00000046851	NA	18	28446475	28449666	NA
RFI	ENSBTAG00000046957	DOK6	24	7692283	8100346	docking protein 6 [Source:VGNC Symbol;Acc:VGNC:28169]
FI FW	ENSBTAG00000046964	NA	14	30487543	30487663	NA
RG FE	ENSBTAG00000047027	C10H14orf119	10	21596542	21598722	chromosome 10 C14orf119 homolog [Source:VGNC Symbol;Acc:VGNC:52608]
RG FE	ENSBTAG00000047167	NA	11	54764951	55025216	NA
RG ADG	ENSBTAG00000047188	LOC787500	4	107971284	107972237	olfactory receptor-like protein OLF3 [Source:NCBI gene;Acc:787500]
FI FW	ENSBTAG00000047503	NA	11	1961073	1961481	NA
RFI	ENSBTAG00000047598	NA	8	60381930	60386110	NA
FE FI	ENSBTAG00000047616	ZNF114	18	55439836	55444508	zinc finger protein 114 [Source:VGNC Symbol;Acc:VGNC:49990]
RG ADG	ENSBTAG00000047643	C27H8orf48	27	22499290	22500766	chromosome 27 C8orf48 homolog [Source:VGNC Symbol;Acc:VGNC:52693]
RFI	ENSBTAG00000047743	KCNIP4	6	41709362	43021626	potassium voltage-gated channel interacting protein 4 [Source:VGNC Symbol;Acc:VGNC:30452]
RFI	ENSBTAG00000047775	RF00026	23	29994766	29994872	NA
RFI	ENSBTAG00000047810	CCDC96	6	118316993	118318272	coiled-coil domain containing 96 [Source:VGNC Symbol;Acc:VGNC:53693]
RFI FE FI	ENSBTAG00000048021	NA	18	54129780	54131732	NA
RFI FE FI	ENSBTAG00000048061	GRM5	29	7128510	7240131	glutamate metabotropic receptor 5 [Source:VGNC Symbol;Acc:VGNC:56292]

## Sheet: RG-gene-AWM
Table S2 List of genes retained after the AWM analysis with RG as key phenotype
Traits associated with gene	Ensembl gene ID	Gene name	Chromosome	Start position	End position	Description
RG ADG	ENSBTAG00000000061	PCDH7	6	51536863	52007783	protocadherin 7 [Source:VGNC Symbol;Acc:VGNC:32621]
FW ADG	ENSBTAG00000000088	ALCAM	1	50332272	50558841	activated leukocyte cell adhesion molecule [Source:VGNC Symbol;Acc:VGNC:25805]
RG FE	ENSBTAG00000000146	FARP1	12	79189512	79429462	FERM, ARH/RhoGEF and pleckstrin domain protein 1 [Source:VGNC Symbol;Acc:VGNC:28865]
FW ADG	ENSBTAG00000000394	BACE2	1	142875109	142980623	beta-secretase 2 [Source:VGNC Symbol;Acc:VGNC:26401]
RG	ENSBTAG00000000703	ST6GAL2	11	45414102	45469589	ST6 beta-galactoside alpha-2,6-sialyltransferase 2 [Source:VGNC Symbol;Acc:VGNC:35338]
RG	ENSBTAG00000000726	OR1J1	11	93593230	93594171	olfactory receptor family 1 subfamily J member 1 [Source:HGNC Symbol;Acc:HGNC:8208]
RFI FE	ENSBTAG00000000736	LRP8	3	93488723	93580869	LDL receptor related protein 8 [Source:VGNC Symbol;Acc:VGNC:30994]
RG	ENSBTAG00000000743	MBOAT4	27	25448500	25457512	membrane bound O-acyltransferase domain containing 4 [Source:VGNC Symbol;Acc:VGNC:31288]
RG	ENSBTAG00000000744	DCTN6	27	25462500	25484164	dynactin subunit 6 [Source:VGNC Symbol;Acc:VGNC:27933]
RG ADG	ENSBTAG00000000835	BCAS1	13	82162091	82259990	breast carcinoma amplified sequence 1 [Source:HGNC Symbol;Acc:HGNC:974]
FW ADG	ENSBTAG00000000897	IQGAP2	10	7554265	7867328	IQ motif containing GTPase activating protein 2 [Source:VGNC Symbol;Acc:VGNC:30259]
FW ADG	ENSBTAG00000000898	F2RL2	10	7777600	7788321	coagulation factor II thrombin receptor like 2 [Source:VGNC Symbol;Acc:VGNC:28685]
RG ADG	ENSBTAG00000000905	RAB6B	1	136573249	136630809	RAB6B, member RAS oncogene family [Source:VGNC Symbol;Acc:VGNC:50013]
RG	ENSBTAG00000001028	MAP6	15	55540434	55636141	microtubule associated protein 6 [Source:VGNC Symbol;Acc:VGNC:54448]
RG	ENSBTAG00000001036	HIBADH	4	68926598	69034386	3-hydroxyisobutyrate dehydrogenase [Source:VGNC Symbol;Acc:VGNC:29844]
RG	ENSBTAG00000001117	ANKRD50	17	33496005	33529948	ankyrin repeat domain 50 [Source:VGNC Symbol;Acc:VGNC:25934]
RG FE ADG	ENSBTAG00000001181	RPS6KC1	16	72241105	72445379	ribosomal protein S6 kinase C1 [Source:VGNC Symbol;Acc:VGNC:34148]
RFI FE	ENSBTAG00000001185	KMT5B	29	46322745	46345025	lysine methyltransferase 5B [Source:NCBI gene;Acc:767828]
FW ADG	ENSBTAG00000001207	SERPINB8	24	12694119	12716024	serpin peptidase inhibitor, clade B (ovalbumin), member 8 [Source:NCBI gene;Acc:513825]
RG	ENSBTAG00000001295	DEPDC5	17	72509511	72597379	DEP domain containing 5 [Source:VGNC Symbol;Acc:VGNC:28006]
RG	ENSBTAG00000001463	TNKS	27	24632930	24789416	tankyrase [Source:VGNC Symbol;Acc:VGNC:36184]
RG FE	ENSBTAG00000001589	TM9SF2	12	80317273	80373389	transmembrane 9 superfamily member 2 [Source:VGNC Symbol;Acc:VGNC:53839]
RG FE ADG	ENSBTAG00000001652	SLCO3A1	21	15196198	15584694	solute carrier organic anion transporter family member 3A1 [Source:VGNC Symbol;Acc:VGNC:34953]
RFI FE	ENSBTAG00000001847	CNTLN	8	26938856	27189256	centlein [Source:VGNC Symbol;Acc:VGNC:56940]
RG ADG	ENSBTAG00000002224	UHRF1	7	20436670	20469912	ubiquitin like with PHD and ring finger domains 1 [Source:VGNC Symbol;Acc:VGNC:36654]
RG	ENSBTAG00000002382	DDX10	15	18644692	18952411	DEAD-box helicase 10 [Source:VGNC Symbol;Acc:VGNC:27956]
FW ADG	ENSBTAG00000002479	PANK4	16	51589109	51604672	pantothenate kinase 4 [Source:VGNC Symbol;Acc:VGNC:32566]
FW ADG	ENSBTAG00000002483	HES5	16	51585628	51587187	hes family bHLH transcription factor 5 [Source:VGNC Symbol;Acc:VGNC:29822]
RFI FE	ENSBTAG00000002663	BCAS3	19	12242530	12588255	BCAS3, microtubule associated cell migration factor [Source:VGNC Symbol;Acc:VGNC:26438]
RG ADG	ENSBTAG00000002695	MYO1H	17	65981418	66022389	myosin IH [Source:VGNC Symbol;Acc:VGNC:31823]
RG ADG	ENSBTAG00000002697	KCTD10	17	65950166	65979498	potassium channel tetramerization domain containing 10 [Source:VGNC Symbol;Acc:VGNC:30500]
RG	ENSBTAG00000002698	UBE3B	17	65905227	65944588	ubiquitin protein ligase E3B [Source:VGNC Symbol;Acc:VGNC:36600]
RG FE	ENSBTAG00000002734	EIF3G	7	15897380	15902004	eukaryotic translation initiation factor 3 subunit G [Source:VGNC Symbol;Acc:VGNC:28397]
RG ADG	ENSBTAG00000002739	PDE1C	4	64985737	65050206	phosphodiesterase 1C [Source:VGNC Symbol;Acc:VGNC:32673]
RG FE	ENSBTAG00000002821	CILP	10	12099600	12114284	cartilage intermediate layer protein [Source:VGNC Symbol;Acc:VGNC:55041]
FW ADG	ENSBTAG00000002896	KPNA6	1	130554555	130643416	karyopherin subunit alpha 6 [Source:VGNC Symbol;Acc:VGNC:30705]
RG	ENSBTAG00000002920	KAT6B	28	30807700	30986965	lysine acetyltransferase 6B [Source:VGNC Symbol;Acc:VGNC:30402]
RG FE	ENSBTAG00000002938	CPED1	4	86250173	86572861	cadherin like and PC-esterase domain containing 1 [Source:VGNC Symbol;Acc:VGNC:27651]
RG	ENSBTAG00000003047	FAM170A	7	35574935	35578877	family with sequence similarity 170 member A [Source:HGNC Symbol;Acc:HGNC:27963]
RG	ENSBTAG00000003052	PCSK7	15	28323768	28351207	proprotein convertase subtilisin/kexin type 7 [Source:VGNC Symbol;Acc:VGNC:32649]
RG	ENSBTAG00000003097	DENND4C	8	24933356	25017689	DENN domain containing 4C [Source:VGNC Symbol;Acc:VGNC:28001]
RFI FE	ENSBTAG00000003259	TCERG1	7	59633829	59684718	transcription elongation regulator 1 [Source:VGNC Symbol;Acc:VGNC:35685]
RFI FE	ENSBTAG00000003260	GPR151	7	59688671	59689933	G protein-coupled receptor 151 [Source:VGNC Symbol;Acc:VGNC:29558]
RG	ENSBTAG00000003508	CFAP69	4	74924048	74984056	cilia and flagella associated protein 69 [Source:VGNC Symbol;Acc:VGNC:27249]
RG ADG	ENSBTAG00000003541	ZNF614	18	58180500	58183055	zinc finger protein 614 [Source:VGNC Symbol;Acc:VGNC:37313]
RG FE	ENSBTAG00000003546	TFAM	28	46067523	46079446	transcription factor A, mitochondrial [Source:VGNC Symbol;Acc:VGNC:35775]
RFI FE	ENSBTAG00000003587	ELL	7	4586621	4664265	elongation factor for RNA polymerase II [Source:VGNC Symbol;Acc:VGNC:28435]
RG	ENSBTAG00000003592	CNTN6	22	25053636	25233677	contactin 6 [Source:VGNC Symbol;Acc:VGNC:27539]
RG	ENSBTAG00000003667	TLN2	10	47303876	47796327	talin 2 [Source:VGNC Symbol;Acc:VGNC:35898]
RG FE	ENSBTAG00000003800	LRRC27	26	51618947	51644391	leucine rich repeat containing 27 [Source:VGNC Symbol;Acc:VGNC:55959]
RG FE	ENSBTAG00000003850	INSL5	3	78846970	78852272	insulin like 5 [Source:VGNC Symbol;Acc:VGNC:55239]
RG FE	ENSBTAG00000003872	STX16	13	58237976	58260726	syntaxin 16 [Source:NCBI gene;Acc:519624]
RG FE	ENSBTAG00000004081	FAT3	29	1965869	2605125	FAT atypical cadherin 3 [Source:VGNC Symbol;Acc:VGNC:28876]
RG	ENSBTAG00000004092	AK8	11	102813513	102949233	adenylate kinase 8 [Source:VGNC Symbol;Acc:VGNC:25777]
RFI FE	ENSBTAG00000004237	BTC	6	91430305	91480129	betacellulin [Source:VGNC Symbol;Acc:VGNC:26593]
RG FE	ENSBTAG00000004266	DDX25	29	29630843	29650644	DEAD-box helicase 25 [Source:VGNC Symbol;Acc:VGNC:27961]
RG FE	ENSBTAG00000004400	PRRC2B	11	101592546	101644848	proline rich coiled-coil 2B [Source:VGNC Symbol;Acc:VGNC:33405]
RFI FE	ENSBTAG00000004406	MSI2	19	8651763	8720657	musashi RNA binding protein 2 [Source:HGNC Symbol;Acc:HGNC:18585]
RFI FE	ENSBTAG00000004575	FAM126A	4	31742336	31791212	family with sequence similarity 126 member A [Source:VGNC Symbol;Acc:VGNC:28724]
RG ADG	ENSBTAG00000004625	PYGB	13	43166167	43184380	glycogen phosphorylase B [Source:VGNC Symbol;Acc:VGNC:57019]
RG FE	ENSBTAG00000004723	TEX2	19	49006459	49068544	testis expressed 2 [Source:VGNC Symbol;Acc:VGNC:35763]
FW ADG	ENSBTAG00000004754	DSCAM	1	141658908	141994082	DS cell adhesion molecule [Source:VGNC Symbol;Acc:VGNC:28215]
RFI FE	ENSBTAG00000004891	OXNAD1	1	155017757	155158936	oxidoreductase NAD binding domain containing 1 [Source:VGNC Symbol;Acc:VGNC:32512]
RFI FE	ENSBTAG00000004990	NEO1	10	19795806	19959384	neogenin 1 [Source:VGNC Symbol;Acc:VGNC:32007]
RFI FE	ENSBTAG00000005119	PSMD1	2	119675723	119756976	proteasome 26S subunit, non-ATPase 1 [Source:VGNC Symbol;Acc:VGNC:33461]
RG	ENSBTAG00000005180	RBMS1	2	35960130	36178719	RNA binding motif single stranded interacting protein 1 [Source:VGNC Symbol;Acc:VGNC:33809]
RG	ENSBTAG00000005189	SPACA9	11	102950015	102961170	sperm acrosome associated 9 [Source:VGNC Symbol;Acc:VGNC:35163]
RG ADG	ENSBTAG00000005251	LOC516599	15	48506850	48521081	tripartite motif-containing protein 5 [Source:NCBI gene;Acc:516599]
RG FE FW ADG	ENSBTAG00000005321	CADPS	22	38689066	39042517	calcium dependent secretion activator [Source:VGNC Symbol;Acc:VGNC:26698]
RFI FE	ENSBTAG00000005372	DLGAP1	24	37994546	38293883	DLG associated protein 1 [Source:VGNC Symbol;Acc:VGNC:28088]
RG FE	ENSBTAG00000005442	WDR78	3	78736778	78825880	WD repeat domain 78 [Source:VGNC Symbol;Acc:VGNC:36922]
RG	ENSBTAG00000005454	FUT10	27	28320661	28398005	fucosyltransferase 10 [Source:VGNC Symbol;Acc:VGNC:29148]
RG	ENSBTAG00000005501	NA	2	31630686	31682792	NA
RG FE ADG	ENSBTAG00000005671	UBQLNL	15	48700001	48701806	ubiquilin like [Source:VGNC Symbol;Acc:VGNC:36615]
RG FE	ENSBTAG00000005694	TMED10	10	86770121	86802293	transmembrane p24 trafficking protein 10 [Source:VGNC Symbol;Acc:VGNC:35935]
RG	ENSBTAG00000005712	STX18	6	106365304	106482788	syntaxin 18 [Source:VGNC Symbol;Acc:VGNC:35434]
RG	ENSBTAG00000005851	VTA1	9	80663640	80734347	vesicle trafficking 1 [Source:VGNC Symbol;Acc:VGNC:36847]
RFI FE	ENSBTAG00000006188	USH2A	16	19573856	20502175	usherin [Source:VGNC Symbol;Acc:VGNC:36706]
RG	ENSBTAG00000006288	VSTM4	28	43677656	43749033	V-set and transmembrane domain containing 4 [Source:VGNC Symbol;Acc:VGNC:54511]
RFI FE	ENSBTAG00000006341	SLC35F4	10	70145554	70186590	solute carrier family 35 member F4 [Source:VGNC Symbol;Acc:VGNC:34834]
RFI FE	ENSBTAG00000006479	CAPN7	1	153971502	154021605	calpain 7 [Source:VGNC Symbol;Acc:VGNC:26750]
RG FE	ENSBTAG00000006490	BOLA-DOA	23	7218687	7220390	major histocompatibility complex, class II, DO alpha [Source:NCBI gene;Acc:525727]
RFI FE	ENSBTAG00000006626	TMEM132B	17	52565556	52785519	transmembrane protein 132B [Source:VGNC Symbol;Acc:VGNC:35966]
RG	ENSBTAG00000006715	FBXO8	8	6410067	6449539	F-box protein 8 [Source:VGNC Symbol;Acc:VGNC:28920]
RG	ENSBTAG00000007090	MYH2	19	30137767	30165109	myosin heavy chain 2 [Source:VGNC Symbol;Acc:VGNC:54459]
RFI FE	ENSBTAG00000007107	TMEM143	18	55488512	55509670	transmembrane protein 143 [Source:VGNC Symbol;Acc:VGNC:35975]
RG	ENSBTAG00000007316	NDST3	6	8056468	8251738	N-deacetylase and N-sulfotransferase 3 [Source:VGNC Symbol;Acc:VGNC:53768]
RG	ENSBTAG00000007352	KCNC4	3	33302949	33325104	potassium voltage-gated channel subfamily C member 4 [Source:VGNC Symbol;Acc:VGNC:30433]
RG	ENSBTAG00000007415	SLC7A8	10	21521555	21573888	solute carrier family 7 member 8 [Source:VGNC Symbol;Acc:VGNC:34933]
RG FE	ENSBTAG00000007615	CNTN3	22	27286727	27534171	contactin 3 [Source:VGNC Symbol;Acc:VGNC:27538]
RG FW ADG	ENSBTAG00000007634	HOOK3	27	37278344	37358417	hook microtubule tethering protein 3 [Source:VGNC Symbol;Acc:VGNC:50090]
RG	ENSBTAG00000007732	ARPP21	22	9674589	9791554	cAMP regulated phosphoprotein 21 [Source:NCBI gene;Acc:618648]
RG	ENSBTAG00000007841	WTIP	18	45075880	45101465	WT1 interacting protein [Source:VGNC Symbol;Acc:VGNC:52261]
RFI FE	ENSBTAG00000007953	FBXW7	17	5298964	5332288	F-box and WD repeat domain containing 7 [Source:VGNC Symbol;Acc:VGNC:28926]
RG	ENSBTAG00000007962	ATP9A	13	80167668	80262763	ATPase phospholipid transporting 9A (putative) [Source:HGNC Symbol;Acc:HGNC:13540]
RG	ENSBTAG00000008056	GAD2	13	26937414	26999001	glutamate decarboxylase 2 [Source:VGNC Symbol;Acc:VGNC:29205]
RG	ENSBTAG00000008177	NA	13	176431	177363	NA
RG FE	ENSBTAG00000008232	DAB2IP	11	92577651	92664126	DAB2 interacting protein [Source:VGNC Symbol;Acc:VGNC:27866]
FW ADG	ENSBTAG00000008241	MRPS5	11	1895750	1918798	mitochondrial ribosomal protein S5 [Source:VGNC Symbol;Acc:VGNC:31675]
RFI FE	ENSBTAG00000008330	RNF19B	2	121552618	121576145	ring finger protein 19B [Source:VGNC Symbol;Acc:VGNC:34045]
RFI FE	ENSBTAG00000008338	PLCB1	13	789380	1695139	phospholipase C beta 1 [Source:VGNC Symbol;Acc:VGNC:32980]
RG FE	ENSBTAG00000008386	CLPX	10	12041745	12071031	caseinolytic mitochondrial matrix peptidase chaperone subunit [Source:VGNC Symbol;Acc:VGNC:27462]
RG	ENSBTAG00000008397	ZNF555	7	22088469	22099654	zinc finger protein 555 [Source:VGNC Symbol;Acc:VGNC:55316]
RG	ENSBTAG00000008446	TYW1	25	28638038	28780415	tRNA-yW synthesizing protein 1 homolog (S. cerevisiae) [Source:NCBI gene;Acc:533109]
RG ADG	ENSBTAG00000008687	PCSK2	13	37812787	38051895	proprotein convertase subtilisin/kexin type 2 [Source:VGNC Symbol;Acc:VGNC:32648]
RG ADG	ENSBTAG00000008710	KCNH1	16	74106048	74542865	potassium voltage-gated channel subfamily H member 1 [Source:VGNC Symbol;Acc:VGNC:50204]
RG ADG	ENSBTAG00000008714	CLSTN2	1	129388513	129564179	calsyntenin 2 [Source:VGNC Symbol;Acc:VGNC:27467]
RG	ENSBTAG00000008717	SERPINE2	2	112870323	112900274	serpin family E member 2 [Source:VGNC Symbol;Acc:VGNC:56144]
RG ADG	ENSBTAG00000008718	GALNT17	25	29391800	29824281	polypeptide N-acetylgalactosaminyltransferase 17 [Source:VGNC Symbol;Acc:VGNC:50029]
RFI FE	ENSBTAG00000008794	ATF6B	23	27057896	27067756	activating transcription factor 6 beta [Source:VGNC Symbol;Acc:VGNC:26245]
RFI FE	ENSBTAG00000008814	ADGRA2	27	32774355	32797592	adhesion G protein-coupled receptor A2 [Source:HGNC Symbol;Acc:HGNC:17849]
RFI FE	ENSBTAG00000008816	TRIM2	17	4308229	4436083	tripartite motif containing 2 [Source:VGNC Symbol;Acc:VGNC:36318]
RG ADG	ENSBTAG00000009254	ITPRID1	4	65212719	65321463	ITPR interacting domain containing 1 [Source:VGNC Symbol;Acc:VGNC:26844]
RG	ENSBTAG00000009274	NA	10	21994853	21995149	NA
RG ADG	ENSBTAG00000009291	CFAP61	13	39934251	40222551	cilia and flagella associated protein 61 [Source:VGNC Symbol;Acc:VGNC:27248]
RG ADG	ENSBTAG00000009455	IL12RB2	3	78269730	78343709	interleukin 12 receptor subunit beta 2 [Source:VGNC Symbol;Acc:VGNC:30113]
RG FE	ENSBTAG00000009459	MTCL1	24	41576970	41689810	microtubule crosslinking factor 1 [Source:VGNC Symbol;Acc:VGNC:31718]
RG RFI FE	ENSBTAG00000009620	WDR27	9	104927415	105066196	WD repeat domain 27 [Source:VGNC Symbol;Acc:VGNC:50073]
RFI FE	ENSBTAG00000009739	CSMD1	27	1019178	1424171	CUB and Sushi multiple domains 1 [Source:HGNC Symbol;Acc:HGNC:14026]
RFI FE	ENSBTAG00000009772	LIX1	7	98947946	99003794	limb and CNS expressed 1 [Source:VGNC Symbol;Acc:VGNC:30912]
RG	ENSBTAG00000009852	NAV3	5	7393738	7675749	neuron navigator 3 [Source:VGNC Symbol;Acc:VGNC:31892]
RG	ENSBTAG00000010158	NOS1AP	3	7105925	7463616	nitric oxide synthase 1 adaptor protein [Source:VGNC Symbol;Acc:VGNC:55636]
RG	ENSBTAG00000010174	SPATA46	3	7112318	7115084	spermatogenesis associated 46 [Source:VGNC Symbol;Acc:VGNC:35186]
RFI FE	ENSBTAG00000010181	GRPEL1	6	118335668	118349721	GrpE like 1, mitochondrial [Source:VGNC Symbol;Acc:VGNC:29665]
RFI FE	ENSBTAG00000010185	TADA2B	6	118330600	118331622	transcriptional adaptor 2B [Source:NCBI gene;Acc:515581]
RFI FE	ENSBTAG00000010275	WASHC5	14	16670958	16719342	WASH complex subunit 5 [Source:VGNC Symbol;Acc:VGNC:36869]
FW ADG	ENSBTAG00000010392	ESRRG	16	20595768	20789340	estrogen related receptor gamma [Source:VGNC Symbol;Acc:VGNC:28610]
RG ADG	ENSBTAG00000010672	PCCA	12	80793559	81155392	propionyl-CoA carboxylase subunit alpha [Source:VGNC Symbol;Acc:VGNC:32613]
RFI FE	ENSBTAG00000010715	MRPL37	3	92586247	92603659	mitochondrial ribosomal protein L37 [Source:NCBI gene;Acc:510127]
RFI FE	ENSBTAG00000010717	SSBP3	3	92411760	92576787	single stranded DNA binding protein 3 [Source:VGNC Symbol;Acc:VGNC:35308]
RFI FE	ENSBTAG00000010721	MCM3	23	24438946	24456316	minichromosome maintenance complex component 3 [Source:VGNC Symbol;Acc:VGNC:31309]
RG FE	ENSBTAG00000010805	POMT1	11	101650163	101666789	protein O-mannosyltransferase 1 [Source:VGNC Symbol;Acc:VGNC:33158]
RG	ENSBTAG00000010859	HYLS1	29	29615508	29627607	HYLS1, centriolar and ciliogenesis associated [Source:VGNC Symbol;Acc:VGNC:30014]
FW ADG	ENSBTAG00000010980	ANKMY2	4	25057923	25097468	ankyrin repeat and MYND domain containing 2 [Source:VGNC Symbol;Acc:VGNC:25906]
RFI FE	ENSBTAG00000011072	ADK	28	30215525	30732444	adenosine kinase [Source:NCBI gene;Acc:783572]
RG FE	ENSBTAG00000011091	SGIP1	3	78909706	79139564	SH3 domain GRB2 like endophilin interacting protein 1 [Source:VGNC Symbol;Acc:VGNC:34540]
RG FE ADG	ENSBTAG00000011097	TCTEX1D1	3	78872534	78900130	Tctex1 domain containing 1 [Source:VGNC Symbol;Acc:VGNC:35706]
RG	ENSBTAG00000011245	PLXNC1	5	24072282	24224562	plexin C1 [Source:VGNC Symbol;Acc:VGNC:33064]
RG	ENSBTAG00000011304	XRN2	13	40962751	41025285	5'-3' exoribonuclease 2 [Source:VGNC Symbol;Acc:VGNC:37009]
FW ADG	ENSBTAG00000011498	ZNF184	23	30960005	30980070	zinc finger protein 184 [Source:VGNC Symbol;Acc:VGNC:49993]
RG FE	ENSBTAG00000011571	ACIN1	10	21598911	21637359	apoptotic chromatin condensation inducer 1 [Source:VGNC Symbol;Acc:VGNC:25539]
RG ADG	ENSBTAG00000011578	CD44	15	66454331	66541790	CD44 molecule [Source:VGNC Symbol;Acc:VGNC:54629]
RG	ENSBTAG00000011628	EGFR	22	892005	1069280	epidermal growth factor receptor [Source:VGNC Symbol;Acc:VGNC:28366]
RG FE ADG	ENSBTAG00000011684	RAB11FIP1	27	32823609	32863935	RAB11 family interacting protein 1 [Source:VGNC Symbol;Acc:VGNC:33616]
RG	ENSBTAG00000011803	MYH3	19	30230160	30251091	myosin heavy chain 3 [Source:VGNC Symbol;Acc:VGNC:53031]
RG	ENSBTAG00000011882	SLC24A3	13	39202450	39632869	solute carrier family 24 member 3 [Source:VGNC Symbol;Acc:VGNC:34738]
RG	ENSBTAG00000011935	RASSF6	6	90373220	90400848	Ras association domain family member 6 [Source:VGNC Symbol;Acc:VGNC:33762]
RG	ENSBTAG00000011936	ATP8B4	10	60431149	60639149	ATPase phospholipid transporting 8B4 (putative) [Source:HGNC Symbol;Acc:HGNC:13536]
RG	ENSBTAG00000011953	PRKACB	3	60079841	60221943	protein kinase cAMP-activated catalytic subunit beta [Source:VGNC Symbol;Acc:VGNC:33321]
RG	ENSBTAG00000012058	GMDS	23	51117008	51453402	GDP-mannose 4,6-dehydratase [Source:VGNC Symbol;Acc:VGNC:55901]
RG FE ADG	ENSBTAG00000012090	GGTA1	11	92297493	92374682	alpha-galactosyltransferase 1 (glycoprotein) [Source:NCBI gene;Acc:281780]
RG ADG	ENSBTAG00000012119	PTPRZ1	4	87077523	87295626	protein tyrosine phosphatase, receptor type Z1 [Source:VGNC Symbol;Acc:VGNC:33560]
RG	ENSBTAG00000012193	TTC28	17	69656038	69933993	tetratricopeptide repeat domain 28 [Source:VGNC Symbol;Acc:VGNC:36467]
RG	ENSBTAG00000012213	WAPL	28	41492640	41565133	WAPL cohesin release factor [Source:VGNC Symbol;Acc:VGNC:36862]
RG	ENSBTAG00000012314	LDLR	7	16768644	16802349	low density lipoprotein receptor [Source:VGNC Symbol;Acc:VGNC:55214]
FW ADG	ENSBTAG00000012355	RNF220	3	101957666	102232064	ring finger protein 220 [Source:VGNC Symbol;Acc:VGNC:34055]
RG ADG	ENSBTAG00000012384	TFEB	23	15507488	15514052	transcription factor EB [Source:VGNC Symbol;Acc:VGNC:35788]
RG ADG	ENSBTAG00000012444	ADAM12	26	45848827	46238138	ADAM metallopeptidase domain 12 [Source:VGNC Symbol;Acc:VGNC:25605]
RG	ENSBTAG00000012674	CNKSR3	9	92451953	92525551	CNKSR family member 3 [Source:VGNC Symbol;Acc:VGNC:27506]
RG ADG	ENSBTAG00000012687	INSR	7	17280452	17403052	insulin receptor [Source:VGNC Symbol;Acc:VGNC:30221]
RG FE	ENSBTAG00000012745	PPAN	7	15890245	15894250	peter pan homolog (Drosophila) [Source:NCBI gene;Acc:522370]
FW ADG	ENSBTAG00000012798	KCNH8	1	138455304	138676649	potassium voltage-gated channel subfamily H member 8 [Source:VGNC Symbol;Acc:VGNC:55057]
RG	ENSBTAG00000012851	SLC5A1	17	72690558	72740066	solute carrier family 5 member 1 [Source:VGNC Symbol;Acc:VGNC:49970]
RG	ENSBTAG00000012866	THBS4	10	10945425	10999244	thrombospondin 4 [Source:VGNC Symbol;Acc:VGNC:35831]
RG ADG	ENSBTAG00000013081	PSPH	25	27955045	27977149	phosphoserine phosphatase [Source:VGNC Symbol;Acc:VGNC:33483]
RG FE	ENSBTAG00000013116	PLCB4	13	2211089	2410692	phospholipase C beta 4 [Source:VGNC Symbol;Acc:VGNC:32983]
FW ADG	ENSBTAG00000013157	NOVA2	18	53874463	53889874	NOVA alternative splicing regulator 2 [Source:VGNC Symbol;Acc:VGNC:32181]
RFI FE	ENSBTAG00000013187	DLG5	28	33719674	33842951	discs large MAGUK scaffold protein 5 [Source:VGNC Symbol;Acc:VGNC:28087]
RG	ENSBTAG00000013362	DNM2	7	16465942	16523297	dynamin 2 [Source:VGNC Symbol;Acc:VGNC:28143]
RG ADG	ENSBTAG00000013369	COL14A1	14	83892853	84109620	collagen type XIV alpha 1 chain [Source:VGNC Symbol;Acc:VGNC:53851]
RG ADG	ENSBTAG00000013415	CST11	13	42472819	42482875	cystatin 11 [Source:VGNC Symbol;Acc:VGNC:27776]
RG ADG	ENSBTAG00000013416	MGC133636	13	42481841	42485866	cystatin SC [Source:NCBI gene;Acc:515992]
RG FE	ENSBTAG00000013536	P2RY11	7	15894542	15896884	purinergic receptor P2Y11 [Source:NCBI gene;Acc:100533481]
RG ADG	ENSBTAG00000013551	NOX3	9	93373745	93439133	NADPH oxidase 3 [Source:VGNC Symbol;Acc:VGNC:32183]
RG	ENSBTAG00000013648	POU6F2	4	82104338	82495300	POU class 6 homeobox 2 [Source:NCBI gene;Acc:517861]
RG FE	ENSBTAG00000013914	GATB	17	5981168	6082118	glutamyl-tRNA amidotransferase subunit B [Source:VGNC Symbol;Acc:VGNC:53903]
RG ADG	ENSBTAG00000013957	GALNT3	2	30642215	30666124	polypeptide N-acetylgalactosaminyltransferase 3 [Source:VGNC Symbol;Acc:VGNC:29232]
RFI FE	ENSBTAG00000014017	PCGF3	6	108902716	108930463	polycomb group ring finger 3 [Source:HGNC Symbol;Acc:HGNC:10066]
FW ADG	ENSBTAG00000014056	CHRNA6	27	37195913	37209034	cholinergic receptor nicotinic alpha 6 subunit [Source:VGNC Symbol;Acc:VGNC:27328]
FW ADG	ENSBTAG00000014058	LDB2	6	116534190	116998914	LIM domain binding 2 [Source:VGNC Symbol;Acc:VGNC:30822]
RFI FE	ENSBTAG00000014091	ARHGEF3	22	44810834	44880156	Rho guanine nucleotide exchange factor 3 [Source:VGNC Symbol;Acc:VGNC:26115]
RFI FE	ENSBTAG00000014103	SH3GL2	8	26631852	26859970	SH3 domain containing GRB2 like 2, endophilin A1 [Source:VGNC Symbol;Acc:VGNC:34573]
RG	ENSBTAG00000014151	RCSD1	3	1058468	1130225	RCSD domain containing 1 [Source:VGNC Symbol;Acc:VGNC:33837]
RFI FE	ENSBTAG00000014247	FAM83F	5	111871467	111898328	family with sequence similarity 83 member F [Source:VGNC Symbol;Acc:VGNC:28837]
FW ADG	ENSBTAG00000014262	BZW2	4	25097884	25161432	basic leucine zipper and W2 domains 2 [Source:VGNC Symbol;Acc:VGNC:26613]
RG	ENSBTAG00000014339	PUS3	29	29619276	29621748	pseudouridylate synthase 3 [Source:VGNC Symbol;Acc:VGNC:33576]
RG ADG	ENSBTAG00000014418	FHIT	22	41319551	42108622	fragile histidine triad [Source:VGNC Symbol;Acc:VGNC:28998]
RFI FE	ENSBTAG00000014583	CALM3	18	54169313	54178928	calmodulin 3 [Source:NCBI gene;Acc:520277]
RG ADG	ENSBTAG00000014600	ADCY8	14	10821670	11047549	adenylate cyclase 8 [Source:VGNC Symbol;Acc:VGNC:25649]
RG FE ADG	ENSBTAG00000014843	COPB2	1	130765733	130820131	coatomer protein complex subunit beta 2 [Source:VGNC Symbol;Acc:VGNC:27594]
RG	ENSBTAG00000015056	RBP2	1	130685149	130710118	retinol binding protein 2 [Source:VGNC Symbol;Acc:VGNC:33813]
RFI FE	ENSBTAG00000015059	MMP13	15	5912037	5922736	matrix metallopeptidase 13 [Source:VGNC Symbol;Acc:VGNC:31518]
RFI FE	ENSBTAG00000015080	PHACTR3	13	57207491	57293850	phosphatase and actin regulator 3 [Source:VGNC Symbol;Acc:VGNC:57015]
RG	ENSBTAG00000015090	SGTA	7	22144022	22158441	small glutamine rich tetratricopeptide repeat containing alpha [Source:VGNC Symbol;Acc:VGNC:34553]
RFI FE	ENSBTAG00000015155	HACD3	10	12383331	12413251	3-hydroxyacyl-CoA dehydratase 3 [Source:VGNC Symbol;Acc:VGNC:29738]
RFI FE	ENSBTAG00000015158	INTS14	10	12414154	12448221	integrator complex subunit 14 [Source:VGNC Symbol;Acc:VGNC:30227]
RG FE ADG	ENSBTAG00000015205	NCK2	11	45780703	45829966	NCK adaptor protein 2 [Source:VGNC Symbol;Acc:VGNC:31914]
RG ADG	ENSBTAG00000015413	RASA2	1	128345232	128468029	RAS p21 protein activator 2 [Source:VGNC Symbol;Acc:VGNC:33736]
RG	ENSBTAG00000015541	DLC1	27	22814893	22993901	DLC1 Rho GTPase activating protein [Source:VGNC Symbol;Acc:VGNC:28084]
FW ADG	ENSBTAG00000015559	ERI3	3	102290329	102421170	ERI1 exoribonuclease family member 3 [Source:VGNC Symbol;Acc:VGNC:55169]
RG	ENSBTAG00000015710	CD3E	15	29441565	29452179	CD3e molecule [Source:VGNC Symbol;Acc:VGNC:27029]
RFI FE	ENSBTAG00000015793	RAB38	29	7560395	7625766	RAB38, member RAS oncogene family [Source:VGNC Symbol;Acc:VGNC:33646]
RG	ENSBTAG00000015919	PARM1	6	91597122	91723390	prostate androgen-regulated mucin-like protein 1 [Source:VGNC Symbol;Acc:VGNC:32587]
RFI FE	ENSBTAG00000015931	TTC4	3	92106927	92132082	tetratricopeptide repeat domain 4 [Source:VGNC Symbol;Acc:VGNC:36478]
RG FE	ENSBTAG00000015994	LRRC63	12	16361601	16394987	leucine rich repeat containing 63 [Source:VGNC Symbol;Acc:VGNC:53823]
RG ADG	ENSBTAG00000016119	LOC531174	15	48240561	48241508	olfactory receptor 52D1 [Source:NCBI gene;Acc:531174]
RG	ENSBTAG00000016191	ZNF32	28	46026267	46030707	zinc finger protein 32 [Source:VGNC Symbol;Acc:VGNC:37247]
RFI FE	ENSBTAG00000016240	RNF157	19	56112050	56167541	ring finger protein 157 [Source:VGNC Symbol;Acc:VGNC:34031]
RG FE	ENSBTAG00000016268	XRCC1	18	52081208	52100015	X-ray repair cross complementing 1 [Source:HGNC Symbol;Acc:HGNC:12828]
FW ADG	ENSBTAG00000016413	DUSP26	27	28963365	28969954	dual specificity phosphatase 26 [Source:VGNC Symbol;Acc:VGNC:28258]
RG	ENSBTAG00000016455	CACHD1	3	81120400	81223921	cache domain containing 1 [Source:VGNC Symbol;Acc:VGNC:26671]
RG ADG	ENSBTAG00000016512	TTC21B	2	30433135	30531188	tetratricopeptide repeat domain 21B [Source:VGNC Symbol;Acc:VGNC:36460]
RG FE	ENSBTAG00000016549	CARMIL1	23	32029122	32339087	capping protein regulator and myosin 1 linker 1 [Source:VGNC Symbol;Acc:VGNC:26768]
RG ADG	ENSBTAG00000016566	ITGA9	22	10946332	11306693	integrin subunit alpha 9 [Source:VGNC Symbol;Acc:VGNC:30320]
RFI FE	ENSBTAG00000016663	PIGN	24	60978529	61087325	phosphatidylinositol glycan anchor biosynthesis class N [Source:VGNC Symbol;Acc:VGNC:32873]
RG ADG	ENSBTAG00000016666	RELCH	24	61087762	61201878	RAB11 binding and LisH domain, coiled-coil and HEAT repeat containing [Source:VGNC Symbol;Acc:VGNC:30569]
RFI FE	ENSBTAG00000016791	PEX7	9	75813334	75891921	peroxisomal biogenesis factor 7 [Source:VGNC Symbol;Acc:VGNC:32764]
RG FE	ENSBTAG00000016926	C13H20orf85	13	58709492	58725285	chromosome 13 C20orf85 homolog [Source:VGNC Symbol;Acc:VGNC:49172]
RFI FE	ENSBTAG00000016990	USP24	3	91711045	91866000	ubiquitin specific peptidase 24 [Source:VGNC Symbol;Acc:VGNC:36717]
RFI FE	ENSBTAG00000017310	EVA1C	1	2259115	2360138	eva-1 homolog C [Source:VGNC Symbol;Acc:VGNC:28633]
RG ADG	ENSBTAG00000017354	MPP7	13	36610252	36833259	membrane palmitoylated protein 7 [Source:VGNC Symbol;Acc:VGNC:31586]
FW ADG	ENSBTAG00000017393	L3MBTL3	9	69159349	69262020	L3MBTL3, histone methyl-lysine binding protein [Source:VGNC Symbol;Acc:VGNC:50640]
RG FE	ENSBTAG00000017397	ZNF423	18	18041277	18392207	zinc finger protein 423 [Source:VGNC Symbol;Acc:VGNC:37273]
RG FE	ENSBTAG00000017473	LAMC3	11	101247082	101315225	laminin subunit gamma 3 [Source:HGNC Symbol;Acc:HGNC:6494]
RG	ENSBTAG00000017481	NA	7	35557618	35557964	NA
RG	ENSBTAG00000017507	SV2C	10	7339426	7502908	synaptic vesicle glycoprotein 2C [Source:VGNC Symbol;Acc:VGNC:35496]
RG ADG	ENSBTAG00000017564	CGN	3	19290676	19309322	cingulin [Source:VGNC Symbol;Acc:VGNC:27258]
RG ADG	ENSBTAG00000017642	BMP3	6	97585533	97613023	bone morphogenetic protein 3 [Source:VGNC Symbol;Acc:VGNC:26518]
RG FE ADG	ENSBTAG00000017647	LOC520778	15	48731978	48733880	ubiquilin 3-like [Source:NCBI gene;Acc:520778]
RG ADG	ENSBTAG00000017655	PALMD	3	43688103	43748131	palmdelphin [Source:VGNC Symbol;Acc:VGNC:32560]
RG ADG	ENSBTAG00000017764	HDAC4	3	118937215	119412428	histone deacetylase 4 [Source:VGNC Symbol;Acc:VGNC:50611]
RG FE	ENSBTAG00000017839	TIAM1	1	3483533	3721930	T cell lymphoma invasion and metastasis 1 [Source:VGNC Symbol;Acc:VGNC:56334]
RG FE	ENSBTAG00000017907	COG3	12	15631826	15690756	component of oligomeric golgi complex 3 [Source:VGNC Symbol;Acc:VGNC:27548]
RG ADG	ENSBTAG00000017929	ACTRT2	16	51277884	51279299	actin related protein T2 [Source:VGNC Symbol;Acc:VGNC:25590]
RFI FE	ENSBTAG00000018013	EMP3	18	55482512	55486850	epithelial membrane protein 3 [Source:VGNC Symbol;Acc:VGNC:28483]
RFI FE	ENSBTAG00000018147	NXPH2	2	58582461	58712391	neurexophilin 2 [Source:VGNC Symbol;Acc:VGNC:32381]
RG RFI FE	ENSBTAG00000018179	PCDH8	12	10938751	10943209	protocadherin 8 [Source:VGNC Symbol;Acc:VGNC:32622]
RFI FE	ENSBTAG00000018220	RGSL1	16	65028277	65085110	regulator of G protein signaling like 1 [Source:VGNC Symbol;Acc:VGNC:33928]
RG	ENSBTAG00000018348	CBLL1	4	49037768	49052388	Cbl proto-oncogene like 1 [Source:VGNC Symbol;Acc:VGNC:53630]
RG ADG	ENSBTAG00000018395	KIAA1217	13	25342822	25682179	KIAA1217 [Source:VGNC Symbol;Acc:VGNC:30566]
FW ADG	ENSBTAG00000018404	PRKG1	26	6906081	8343629	protein kinase cGMP-dependent 1 [Source:VGNC Symbol;Acc:VGNC:33340]
RG	ENSBTAG00000018421	WWP2	18	36955238	37096910	WW domain containing E3 ubiquitin protein ligase 2 [Source:VGNC Symbol;Acc:VGNC:36979]
RG ADG	ENSBTAG00000018520	SCN1A	2	30321635	30415283	sodium voltage-gated channel alpha subunit 1 [Source:VGNC Symbol;Acc:VGNC:34345]
FE ADG	ENSBTAG00000018629	CWF19L2	15	16346715	16484043	CWF19 like cell cycle control factor 2 [Source:HGNC Symbol;Acc:HGNC:26508]
RG FE	ENSBTAG00000018644	PDZRN3	22	28238772	28506578	PDZ domain containing ring finger 3 [Source:VGNC Symbol;Acc:VGNC:32731]
RFI FE	ENSBTAG00000018851	MYCBP2	12	52496959	52769208	MYC binding protein 2, E3 ubiquitin protein ligase [Source:VGNC Symbol;Acc:VGNC:31785]
RG ADG	ENSBTAG00000018870	OTOA	25	20377460	20446651	otoancorin [Source:VGNC Symbol;Acc:VGNC:32483]
RFI FE	ENSBTAG00000018901	CTIF	24	48769621	49013492	cap binding complex dependent translation initiation factor [Source:VGNC Symbol;Acc:VGNC:27797]
RFI FE	ENSBTAG00000018919	OR5AU1	10	26005891	26006826	olfactory receptor family 5 subfamily AU member 1 [Source:HGNC Symbol;Acc:HGNC:15362]
RG	ENSBTAG00000019039	ZNF239	28	46050993	46053236	zinc finger protein 239 [Source:HGNC Symbol;Acc:HGNC:13031]
RG	ENSBTAG00000019107	GAS7	19	29670744	29876650	growth arrest specific 7 [Source:VGNC Symbol;Acc:VGNC:29262]
RG	ENSBTAG00000019187	ZNF462	8	98331864	98426787	zinc finger protein 462 [Source:VGNC Symbol;Acc:VGNC:37280]
RG ADG	ENSBTAG00000019220	SMARCA4	7	16648313	16738471	SWI/SNF related, matrix associated, actin dependent regulator of chromatin, subfamily a, member 4 [Source:VGNC Symbol;Acc:VGNC:34987]
RG FE ADG	ENSBTAG00000019278	KNTC1	17	55103142	55169764	kinetochore associated 1 [Source:VGNC Symbol;Acc:VGNC:30699]
RG	ENSBTAG00000019358	RNF214	15	28355288	28397142	ring finger protein 214 [Source:VGNC Symbol;Acc:VGNC:34051]
RG FE	ENSBTAG00000019406	IGF2BP3	4	32077891	32222388	insulin like growth factor 2 mRNA binding protein 3 [Source:VGNC Symbol;Acc:VGNC:30081]
RG	ENSBTAG00000019455	MYO5B	24	49955620	50154207	myosin VB [Source:VGNC Symbol;Acc:VGNC:31827]
RG	ENSBTAG00000019535	NA	1	132449822	132451035	NA
RG FE	ENSBTAG00000019683	LYPD6B	2	47068951	47099371	LY6/PLAUR domain containing 6B [Source:VGNC Symbol;Acc:VGNC:31104]
RFI FE	ENSBTAG00000019722	GUCY2C	5	95605339	95670749	guanylate cyclase 2C [Source:VGNC Symbol;Acc:VGNC:29722]
RG	ENSBTAG00000019800	RUNX3	2	128629675	128656311	runt related transcription factor 3 [Source:VGNC Symbol;Acc:VGNC:34221]
RFI FE	ENSBTAG00000019808	CCSER1	6	35100701	35938394	coiled-coil serine rich protein 1 [Source:VGNC Symbol;Acc:VGNC:26993]
RG FE	ENSBTAG00000019924	DDHD1	10	65907458	65971345	DDHD domain containing 1 [Source:VGNC Symbol;Acc:VGNC:27943]
FW ADG	ENSBTAG00000020028	RBP1	1	130588843	130615791	retinol binding protein 1 [Source:VGNC Symbol;Acc:VGNC:33812]
RG RFI FE	ENSBTAG00000020036	CDCP2	3	92646538	92666926	CUB domain containing protein 2 [Source:VGNC Symbol;Acc:VGNC:53855]
RFI FE	ENSBTAG00000020037	CYB5RL	3	92609054	92621021	cytochrome b5 reductase-like [Source:NCBI gene;Acc:526748]
RG	ENSBTAG00000020043	ARHGAP17	25	22843459	22900615	Rho GTPase activating protein 17 [Source:VGNC Symbol;Acc:VGNC:26077]
RG ADG	ENSBTAG00000020048	MAPK10	6	102687307	103063481	mitogen-activated protein kinase 10 [Source:VGNC Symbol;Acc:VGNC:31213]
RFI FE	ENSBTAG00000020056	COL12A1	9	14869511	14983763	collagen type XII alpha 1 chain [Source:VGNC Symbol;Acc:VGNC:52756]
FW ADG	ENSBTAG00000020084	LONRF1	27	23317248	23362082	LON peptidase N-terminal domain and ring finger 1 [Source:VGNC Symbol;Acc:VGNC:30949]
FW ADG	ENSBTAG00000020099	STMN2	14	44969002	45027081	stathmin 2 [Source:VGNC Symbol;Acc:VGNC:35404]
RG	ENSBTAG00000020141	FREM1	8	29353418	29504029	FRAS1 related extracellular matrix 1 [Source:VGNC Symbol;Acc:VGNC:29110]
RG ADG	ENSBTAG00000020205	NA	10	8417822	8523989	NA
RG ADG	ENSBTAG00000020382	RIN2	13	39808123	39871299	Ras and Rab interactor 2 [Source:VGNC Symbol;Acc:VGNC:33976]
RG FE ADG	ENSBTAG00000020384	WDR47	3	34446314	34506800	WD repeat domain 47 [Source:VGNC Symbol;Acc:VGNC:36903]
RFI FE	ENSBTAG00000020425	TFAP2D	23	22997916	23057661	transcription factor AP-2 delta [Source:VGNC Symbol;Acc:VGNC:35779]
FW ADG	ENSBTAG00000020444	MAST2	3	100674202	100769017	microtubule associated serine/threonine kinase 2 [Source:VGNC Symbol;Acc:VGNC:31258]
RG	ENSBTAG00000020791	RAPGEF1	11	101728372	101793685	Rap guanine nucleotide exchange factor 1 [Source:VGNC Symbol;Acc:VGNC:33722]
RG	ENSBTAG00000020831	CHD1L	3	22486873	22551400	chromodomain helicase DNA binding protein 1 like [Source:VGNC Symbol;Acc:VGNC:27277]
RFI FE	ENSBTAG00000020843	PCSK1	7	98155674	98199486	proprotein convertase subtilisin/kexin type 1 [Source:VGNC Symbol;Acc:VGNC:32646]
RFI FE	ENSBTAG00000020887	CACNA1E	16	64095722	64426026	calcium voltage-gated channel subunit alpha1 E [Source:VGNC Symbol;Acc:VGNC:26675]
RG ADG	ENSBTAG00000020964	STRIP1	3	33482961	33503780	striatin interacting protein 1 [Source:VGNC Symbol;Acc:VGNC:35422]
RFI FE	ENSBTAG00000021045	E2F3	23	37262021	37343620	E2F transcription factor 3 [Source:VGNC Symbol;Acc:VGNC:28287]
FW ADG	ENSBTAG00000021133	TENM3	27	12619929	12807702	teneurin transmembrane protein 3 [Source:VGNC Symbol;Acc:VGNC:35743]
RG	ENSBTAG00000021205	PLPP7	11	101502265	101517588	phospholipid phosphatase 7 (inactive) [Source:NCBI gene;Acc:768245]
RG	ENSBTAG00000021289	POGZ	3	19361111	19410845	pogo transposable element derived with ZNF domain [Source:VGNC Symbol;Acc:VGNC:33109]
RG FE ADG	ENSBTAG00000021291	STXBP6	21	35415163	35655955	syntaxin binding protein 6 [Source:VGNC Symbol;Acc:VGNC:35450]
RG	ENSBTAG00000021339	SCN8A	5	28211640	28331404	sodium voltage-gated channel alpha subunit 8 [Source:VGNC Symbol;Acc:VGNC:34354]
RG FE	ENSBTAG00000021360	RASGEF1C	7	1003251	1037325	RasGEF domain family member 1C [Source:VGNC Symbol;Acc:VGNC:55302]
RG	ENSBTAG00000021368	LOC782884	13	44018812	44042285	dihydrodiol dehydrogenase 3 [Source:NCBI gene;Acc:782884]
RG	ENSBTAG00000021415	PTCHD4	23	20893701	21091299	patched domain containing 4 [Source:HGNC Symbol;Acc:HGNC:21345]
RFI FE	ENSBTAG00000021442	CRTAP	22	7532626	7565025	cartilage associated protein [Source:VGNC Symbol;Acc:VGNC:27727]
RG FE	ENSBTAG00000021516	GSTA1	23	24875608	24890466	glutathione S-transferase alpha 1 [Source:NCBI gene;Acc:777644]
RFI FE	ENSBTAG00000021728	OGDHL	28	44224198	44251162	oxoglutarate dehydrogenase like [Source:VGNC Symbol;Acc:VGNC:32407]
FW ADG	ENSBTAG00000021735	GALNT14	11	68745032	68963585	polypeptide N-acetylgalactosaminyltransferase 14 [Source:VGNC Symbol;Acc:VGNC:29227]
RG ADG	ENSBTAG00000021841	CHD7	14	28044276	28171159	chromodomain helicase DNA binding protein 7 [Source:VGNC Symbol;Acc:VGNC:27282]
RG FW ADG	ENSBTAG00000021911	PTPRG	22	39175038	40360572	protein tyrosine phosphatase, receptor type G [Source:VGNC Symbol;Acc:VGNC:33551]
RG	ENSBTAG00000021921	STRBP	11	94281217	94418835	spermatid perinuclear RNA binding protein [Source:VGNC Symbol;Acc:VGNC:35421]
FW ADG	ENSBTAG00000021939	ELAC2	19	31965968	31982771	elaC ribonuclease Z 2 [Source:VGNC Symbol;Acc:VGNC:28422]
RFI FE	ENSBTAG00000021997	ITSN1	1	944294	1188287	intersectin 1 [Source:VGNC Symbol;Acc:VGNC:30352]
FW ADG	ENSBTAG00000022000	CACNB2	13	33005028	33285264	calcium voltage-gated channel auxiliary subunit beta 2 [Source:VGNC Symbol;Acc:VGNC:26684]
RFI FE	ENSBTAG00000022004	FLNB	22	43674720	43815706	filamin B [Source:VGNC Symbol;Acc:VGNC:29034]
RFI FE	ENSBTAG00000022449	SCD5	6	99233279	99410753	stearoyl-CoA desaturase 5 [Source:VGNC Symbol;Acc:VGNC:34328]
RG	ENSBTAG00000022564	AKR1C4	13	43947621	44116989	aldo-keto reductase family 1, member C4 (chlordecone reductase; 3-alpha hydroxysteroid dehydrogenase, type I; dihydrodiol dehydrogenase 4) [Source:NCBI gene;Acc:282138]
RG	ENSBTAG00000022570	LOC782922	13	44064647	44085039	prostaglandin F synthetase II-like [Source:NCBI gene;Acc:782922]
RG	ENSBTAG00000022777	CDC42BPA	16	30708032	31000733	CDC42 binding protein kinase alpha [Source:VGNC Symbol;Acc:VGNC:27069]
FW ADG	ENSBTAG00000022819	ONECUT2	24	57193944	57239492	one cut homeobox 2 [Source:VGNC Symbol;Acc:VGNC:56369]
RG	ENSBTAG00000022886	RYR2	28	9965916	10567332	ryanodine receptor 2 [Source:VGNC Symbol;Acc:VGNC:34234]
RFI FE	ENSBTAG00000022887	ZNF407	24	3841029	4197665	zinc finger protein 407 [Source:HGNC Symbol;Acc:HGNC:19904]
FW ADG	ENSBTAG00000023023	NA	28	42317524	42364278	NA
RFI FE	ENSBTAG00000023028	WDFY4	28	43426276	43657765	WDFY family member 4 [Source:VGNC Symbol;Acc:VGNC:55999]
RG	ENSBTAG00000023216	MALRD1	13	21049546	21386152	MAM and LDL receptor class A domain containing 1 [Source:VGNC Symbol;Acc:VGNC:57041]
RFI FE	ENSBTAG00000023377	SH3BP5	1	154024457	154103515	SH3 domain binding protein 5 [Source:VGNC Symbol;Acc:VGNC:34568]
RFI FE	ENSBTAG00000023419	SULT2A1	18	55173175	55191604	sulfotransferase family, cytosolic, 2A, dehydroepiandrosterone (DHEA)-preferring, member 1 [Source:NCBI gene;Acc:533560]
RG ADG	ENSBTAG00000023912	LOC515027	15	48073493	48074464	olfactory receptor 52N4 [Source:NCBI gene;Acc:515027]
RFI FE	ENSBTAG00000024015	PTPRM	24	40768713	41437121	protein tyrosine phosphatase, receptor type M [Source:VGNC Symbol;Acc:VGNC:33553]
RG	ENSBTAG00000024141	NA	13	167859	168738	NA
RG	ENSBTAG00000024334	NA	4	72574389	72574868	NA
RG	ENSBTAG00000024603	NCOR2	17	53568327	53708353	nuclear receptor corepressor 2 [Source:HGNC Symbol;Acc:HGNC:7673]
RG	ENSBTAG00000024604	NA	11	94221939	94319233	NA
RFI FE	ENSBTAG00000024643	VEPH1	1	110986517	111211551	ventricular zone expressed PH domain containing 1 [Source:VGNC Symbol;Acc:VGNC:36787]
RG FE	ENSBTAG00000025029	MAN2A1	7	111396329	111604883	mannosidase alpha class 2A member 1 [Source:VGNC Symbol;Acc:VGNC:31164]
RG	ENSBTAG00000025200	ASIC2	19	16353233	17562209	acid sensing ion channel subunit 2 [Source:VGNC Symbol;Acc:VGNC:26211]
RFI FE	ENSBTAG00000025263	FAM160A1	17	6089371	6207768	family with sequence similarity 160 member A1 [Source:VGNC Symbol;Acc:VGNC:28739]
RG FE ADG	ENSBTAG00000025266	UBQLN3	15	48706648	48709290	ubiquilin 3 [Source:VGNC Symbol;Acc:VGNC:54895]
RG FE	ENSBTAG00000025485	NA	23	24851502	24872822	NA
FW ADG	ENSBTAG00000025893	CDH12	20	51511369	51623613	cadherin 12 [Source:VGNC Symbol;Acc:VGNC:54415]
RFI FE	ENSBTAG00000026481	RGS8	16	65184211	65210675	regulator of G protein signaling 8 [Source:VGNC Symbol;Acc:VGNC:33925]
RG	ENSBTAG00000026896	FOXF2	23	51549721	51553563	forkhead box F2 [Source:VGNC Symbol;Acc:VGNC:29085]
RG	ENSBTAG00000026922	LOC100847801	15	48225177	48226235	Bos taurus olfactory receptor 52N4-like (LOC100847801), mRNA. [Source:RefSeq mRNA;Acc:NM_001255967]
RG	ENSBTAG00000026924	LOC510150	15	48164656	48165627	olfactory receptor 52N4 [Source:NCBI gene;Acc:510150]
RG	ENSBTAG00000027081	ATP10A	21	2806936	2988464	ATPase phospholipid transporting 10A (putative) [Source:HGNC Symbol;Acc:HGNC:13542]
RG ADG	ENSBTAG00000027420	LOC617402	13	42488775	42493105	cystatin [Source:NCBI gene;Acc:617402]
RG ADG	ENSBTAG00000027625	SFRP1	27	35900362	35943920	secreted frizzled related protein 1 [Source:VGNC Symbol;Acc:VGNC:34520]
RG	ENSBTAG00000027809	RABGAP1L	16	56941660	57039130	RAB GTPase activating protein 1-like [Source:NCBI gene;Acc:527428]
RG	ENSBTAG00000030085	bta-mir-584-3	28	30855851	30855935	bta-mir-584-3 [Source:miRBase;Acc:MI0009869]
RFI FE	ENSBTAG00000030189	EFCAB6	5	115127019	115419183	EF-hand calcium binding domain 6 [Source:VGNC Symbol;Acc:VGNC:28346]
RG RFI FE	ENSBTAG00000030623	NA	3	92136670	92190804	NA
RFI FE	ENSBTAG00000030683	LOC511240	5	72049628	72052680	protein HP-25 homolog 1 [Source:NCBI gene;Acc:511240]
RG ADG	ENSBTAG00000030686	RAVER2	3	80962816	81052011	ribonucleoprotein, PTB binding 2 [Source:VGNC Symbol;Acc:VGNC:33766]
RFI FE	ENSBTAG00000031461	SNX7	3	44657522	44775833	sorting nexin 7 [Source:VGNC Symbol;Acc:VGNC:35113]
RG	ENSBTAG00000031561	RSRC1	1	109821738	110273727	arginine and serine rich coiled-coil 1 [Source:VGNC Symbol;Acc:VGNC:53602]
RG FE	ENSBTAG00000031669	CTNNA2	11	54723190	55906462	catenin alpha 2 [Source:NCBI gene;Acc:527492]
RG	ENSBTAG00000031741	ZNF322	23	31206277	31216020	zinc finger protein 322 [Source:NCBI gene;Acc:783152]
RG	ENSBTAG00000031890	DOCK1	26	46791127	47295654	dedicator of cytokinesis 1 [Source:VGNC Symbol;Acc:VGNC:28154]
RFI FE	ENSBTAG00000032193	REG4	3	23593213	23614190	regenerating family member 4 [Source:VGNC Symbol;Acc:VGNC:55669]
RG ADG	ENSBTAG00000032223	COG7	25	21298396	21388539	component of oligomeric golgi complex 7 [Source:VGNC Symbol;Acc:VGNC:27551]
RG ADG	ENSBTAG00000032255	OR56B4	15	48060530	48061492	olfactory receptor, family 56, subfamily B, member 4 [Source:NCBI gene;Acc:787843]
RG FE	ENSBTAG00000032289	ARHGAP15	2	53065587	53732838	Rho GTPase activating protein 15 [Source:VGNC Symbol;Acc:VGNC:26076]
RG FE	ENSBTAG00000032301	SLC26A7	14	75397723	75546727	solute carrier family 26 member 7 [Source:VGNC Symbol;Acc:VGNC:34782]
RFI FE	ENSBTAG00000032538	TPRG1	1	78604073	78758431	tumor protein p63 regulated 1 [Source:VGNC Symbol;Acc:VGNC:36261]
RG	ENSBTAG00000032655	NA	28	46035470	46035863	NA
RFI FE	ENSBTAG00000033056	PLD5	16	35407318	35635138	phospholipase D family member 5 [Source:VGNC Symbol;Acc:VGNC:32999]
FW ADG	ENSBTAG00000033268	ZFHX4	14	41988047	42189775	zinc finger homeobox 4 [Source:VGNC Symbol;Acc:VGNC:37158]
RG FE ADG	ENSBTAG00000033727	RBPMS	27	25637686	25816012	RNA binding protein, mRNA processing factor [Source:VGNC Symbol;Acc:VGNC:52815]
FW ADG	ENSBTAG00000034657	NA	11	1886690	1891332	NA
RG	ENSBTAG00000034823	AGGF1	10	8110496	8157658	angiogenic factor with G-patch and FHA domains 1 [Source:VGNC Symbol;Acc:VGNC:25727]
RG FE	ENSBTAG00000035696	UCN3	13	43605579	43610260	urocortin 3 [Source:VGNC Symbol;Acc:VGNC:36639]
RG	ENSBTAG00000035776	CFAP299	6	96794894	97503220	cilia and flagella associated protein 299 [Source:VGNC Symbol;Acc:VGNC:52751]
FW ADG	ENSBTAG00000036392	bta-mir-371	18	61145844	61145922	bta-mir-371 [Source:miRBase;Acc:MI0009815]
RG FE	ENSBTAG00000037383	NA	21	16720161	16909145	NA
RG FE ADG	ENSBTAG00000037465	TRIM34	15	48531198	48578157	tripartite motif containing 34 [Source:NCBI gene;Acc:539820]
RG	ENSBTAG00000037542	LOC514546	11	93584334	93585269	olfactory receptor 50 [Source:NCBI gene;Acc:514546]
RFI FE	ENSBTAG00000037756	TET1	28	25073149	25191276	tet methylcytosine dioxygenase 1 [Source:VGNC Symbol;Acc:VGNC:55994]
RG ADG	ENSBTAG00000037794	MYH4	19	30080604	30103436	myosin heavy chain 4 [Source:VGNC Symbol;Acc:VGNC:55854]
RG	ENSBTAG00000037921	OVCH2	15	45601855	45623620	ovochymase 2 [Source:VGNC Symbol;Acc:VGNC:54898]
RG	ENSBTAG00000037962	MAML2	15	14426513	14556383	mastermind like transcriptional coactivator 2 [Source:VGNC Symbol;Acc:VGNC:31159]
FW ADG	ENSBTAG00000038149	NLRP12	18	61091348	61143063	NLR family pyrin domain containing 12 [Source:VGNC Symbol;Acc:VGNC:52210]
RG FE	ENSBTAG00000038180	SCN2A	2	30981157	31119776	sodium voltage-gated channel alpha subunit 2 [Source:VGNC Symbol;Acc:VGNC:34347]
RG ADG	ENSBTAG00000038637	LOC528807	15	48763977	48764918	olfactory receptor 51I2 [Source:NCBI gene;Acc:528807]
RG	ENSBTAG00000039029	NA	15	48181826	48182813	NA
RG	ENSBTAG00000039172	RABGAP1	11	94103009	94264248	RAB GTPase activating protein 1 [Source:NCBI gene;Acc:519260]
RG FE	ENSBTAG00000039201	NA	11	92215374	92221901	NA
RFI FE	ENSBTAG00000039275	ERAP2	7	98715725	98767729	endoplasmic reticulum aminopeptidase 2 [Source:VGNC Symbol;Acc:VGNC:28561]
RG	ENSBTAG00000039809	NA	7	14888996	14895879	NA
RFI FE	ENSBTAG00000039971	LOC514658	18	55195158	55212513	bile salt sulfotransferase [Source:NCBI gene;Acc:514658]
RG ADG	ENSBTAG00000039989	NA	25	20382747	20382890	NA
RFI FE	ENSBTAG00000040054	NA	18	55235067	55235856	NA
RG	ENSBTAG00000040147	SYNDIG1	13	42791822	42894170	synapse differentiation inducing 1 [Source:VGNC Symbol;Acc:VGNC:35519]
RG FE	ENSBTAG00000042143	RF00584	7	15891232	15891318	small nucleolar RNA, C/D box 105 [Source:HGNC Symbol;Acc:HGNC:32769]
RG	ENSBTAG00000042244	RF00026	28	11791962	11792064	NA
RG ADG	ENSBTAG00000042478	RF00403	10	8390697	8390830	NA
RFI FE	ENSBTAG00000042761	RF00019	10	12405973	12406080	NA
RG	ENSBTAG00000043209	RF00100	6	90451090	90451422	NA
RG	ENSBTAG00000043246	RF00026	11	96242761	96242864	NA
RG	ENSBTAG00000043381	RF00438	1	130704029	130704157	NA
RG	ENSBTAG00000043409	RF00026	3	22481975	22482081	NA
RG	ENSBTAG00000043450	RF00026	21	2968965	2969067	NA
FW ADG	ENSBTAG00000043723	RF00100	27	39792751	39793060	NA
RG	ENSBTAG00000043756	RF00614	7	36393620	36393706	NA
RG	ENSBTAG00000043791	RF00001	7	35455093	35455198	NA
RFI FE	ENSBTAG00000043800	RF00026	17	6371341	6371447	NA
RG	ENSBTAG00000043954	NMBR	9	80611657	80619872	neuromedin B receptor [Source:VGNC Symbol;Acc:VGNC:32124]
RG	ENSBTAG00000043960	MTHFD2L	6	90842934	90985937	methylenetetrahydrofolate dehydrogenase (NADP+ dependent) 2 like [Source:NCBI gene;Acc:536269]
RFI FE	ENSBTAG00000043993	C1H21orf62	1	2029406	2048813	chromosome 1 C21orf62 homolog [Source:VGNC Symbol;Acc:VGNC:52663]
RG	ENSBTAG00000044066	CATSPERE	16	33339759	33474952	catsper channel auxiliary subunit epsilon [Source:HGNC Symbol;Acc:HGNC:28491]
RG ADG	ENSBTAG00000044075	SRPRB	1	136636526	136676796	SRP receptor subunit beta [Source:VGNC Symbol;Acc:VGNC:35291]
RG RFI FE	ENSBTAG00000044141	MROH7	3	92136706	92165969	maestro heat like repeat family member 7 [Source:NCBI gene;Acc:522301]
FW ADG	ENSBTAG00000044144	GUCY1A2	15	16604381	17100655	guanylate cyclase 1 soluble subunit alpha 2 [Source:VGNC Symbol;Acc:VGNC:29719]
RG	ENSBTAG00000044179	CERS6	2	27407917	27758923	ceramide synthase 6 [Source:VGNC Symbol;Acc:VGNC:27228]
FW ADG	ENSBTAG00000044265	bta-mir-2339	19	31973541	31973612	bta-mir-2339 [Source:miRBase;Acc:MI0011366]
RG FE	ENSBTAG00000044299	bta-mir-2284i	1	3580210	3580286	bta-mir-2284i [Source:miRBase;Acc:MI0011294]
RG FE	ENSBTAG00000044409	RF00156	3	78825779	78825898	NA
RG FE	ENSBTAG00000044924	RF01173	7	15892655	15892729	small nucleolar RNA, C/D box 105B [Source:HGNC Symbol;Acc:HGNC:33572]
RG	ENSBTAG00000045134	RF01234	10	8182947	8183084	small nucleolar RNA, H/ACA box 47 [Source:HGNC Symbol;Acc:HGNC:32640]
RFI FE	ENSBTAG00000045146	NA	2	58619451	58619545	NA
RFI FE	ENSBTAG00000045359	RF00001	27	38109426	38109462	NA
RG	ENSBTAG00000045482	RF00026	28	41498833	41498922	NA
RG	ENSBTAG00000045699	CTNNA3	28	22419203	24270401	catenin alpha 3 [Source:VGNC Symbol;Acc:VGNC:27800]
RFI FE	ENSBTAG00000045957	SAMM50	5	114915781	114953922	SAMM50 sorting and assembly machinery component [Source:VGNC Symbol;Acc:VGNC:34278]
RG	ENSBTAG00000046126	OR1J2	11	93609988	93610929	olfactory receptor family 1 subfamily J member 2 [Source:HGNC Symbol;Acc:HGNC:8209]
RG	ENSBTAG00000046193	NA	23	4158401	4180362	NA
RG	ENSBTAG00000046273	FAM57A	19	22667523	22675073	family with sequence similarity 57 member A [Source:VGNC Symbol;Acc:VGNC:28822]
RG	ENSBTAG00000046308	NA	4	67781717	68200912	NA
RG ADG	ENSBTAG00000046341	NA	4	105529331	105564689	NA
RG ADG	ENSBTAG00000046441	OR52D1	15	48747046	48748005	olfactory receptor, family 52, subfamily D, member 1 [Source:NCBI gene;Acc:100336857]
RG	ENSBTAG00000046618	LOC787971	15	48191234	48192157	putative olfactory receptor 52P1 [Source:NCBI gene;Acc:787971]
RG ADG	ENSBTAG00000046851	NA	18	28446475	28449666	NA
RG FE	ENSBTAG00000047027	C10H14orf119	10	21596542	21598722	chromosome 10 C14orf119 homolog [Source:VGNC Symbol;Acc:VGNC:52608]
RG FE	ENSBTAG00000047167	NA	11	54764951	55025216	NA
RG ADG	ENSBTAG00000047188	LOC787500	4	107971284	107972237	olfactory receptor-like protein OLF3 [Source:NCBI gene;Acc:787500]
RG	ENSBTAG00000047543	NA	21	19493058	19520421	NA
RG ADG	ENSBTAG00000047643	C27H8orf48	27	22499290	22500766	chromosome 27 C8orf48 homolog [Source:VGNC Symbol;Acc:VGNC:52693]
RG	ENSBTAG00000047833	AFM	6	90291078	90312046	afamin [Source:VGNC Symbol;Acc:VGNC:25715]
RFI FE	ENSBTAG00000048021	NA	18	54129780	54131732	NA
RFI FE	ENSBTAG00000048061	GRM5	29	7128510	7240131	glutamate metabotropic receptor 5 [Source:VGNC Symbol;Acc:VGNC:56292]

## Sheet: FE-gene-AWM
Table S3 List of genes retained after the AWM analysis with FE as key phenotype
Traits associated with gene	Ensembl gene ID	Gene name	Chromosome	Start position	End position	Description
RG ADG	ENSBTAG00000000061	PCDH7	6	51536863	52007783	protocadherin 7 [Source:VGNC Symbol;Acc:VGNC:32621]
FW ADG	ENSBTAG00000000088	ALCAM	1	50332272	50558841	activated leukocyte cell adhesion molecule [Source:VGNC Symbol;Acc:VGNC:25805]
FE	ENSBTAG00000000106	FAM69C	24	4308177	4325743	family with sequence similarity 69 member C [Source:VGNC Symbol;Acc:VGNC:28826]
FE RG	ENSBTAG00000000146	FARP1	12	79189512	79429462	FERM, ARH/RhoGEF and pleckstrin domain protein 1 [Source:VGNC Symbol;Acc:VGNC:28865]
FE	ENSBTAG00000000188	HS3ST5	9	36551274	36844165	heparan sulfate-glucosamine 3-sulfotransferase 5 [Source:VGNC Symbol;Acc:VGNC:29960]
FE	ENSBTAG00000000231	BMPR1A	28	41817915	41875990	bone morphogenetic protein receptor type 1A [Source:VGNC Symbol;Acc:VGNC:26524]
FE	ENSBTAG00000000246	ME3	29	8947352	9168579	malic enzyme 3 [Source:VGNC Symbol;Acc:VGNC:31341]
FI FW ADG	ENSBTAG00000000394	BACE2	1	142875109	142980623	beta-secretase 2 [Source:VGNC Symbol;Acc:VGNC:26401]
FE	ENSBTAG00000000570	RET	28	13562993	13615888	ret proto-oncogene [Source:VGNC Symbol;Acc:VGNC:33876]
FI FW	ENSBTAG00000000593	ST8SIA1	5	88287352	88453869	ST8 alpha-N-acetyl-neuraminide alpha-2,8-sialyltransferase 1 [Source:VGNC Symbol;Acc:VGNC:49964]
FE RFI	ENSBTAG00000000736	LRP8	3	93488723	93580869	LDL receptor related protein 8 [Source:VGNC Symbol;Acc:VGNC:30994]
RG ADG	ENSBTAG00000000835	BCAS1	13	82162091	82259990	breast carcinoma amplified sequence 1 [Source:HGNC Symbol;Acc:HGNC:974]
FW ADG	ENSBTAG00000000897	IQGAP2	10	7554265	7867328	IQ motif containing GTPase activating protein 2 [Source:VGNC Symbol;Acc:VGNC:30259]
FW ADG	ENSBTAG00000000898	F2RL2	10	7777600	7788321	coagulation factor II thrombin receptor like 2 [Source:VGNC Symbol;Acc:VGNC:28685]
RG ADG	ENSBTAG00000000905	RAB6B	1	136573249	136630809	RAB6B, member RAS oncogene family [Source:VGNC Symbol;Acc:VGNC:50013]
FE	ENSBTAG00000001029	RASGRP2	29	43590193	43602499	RAS guanyl releasing protein 2 [Source:VGNC Symbol;Acc:VGNC:33748]
FE	ENSBTAG00000001032	PYGM	29	43606012	43617848	glycogen phosphorylase, muscle associated [Source:VGNC Symbol;Acc:VGNC:33589]
RFI FI	ENSBTAG00000001142	GNE	8	60873151	60905455	glucosamine (UDP-N-acetyl)-2-epimerase/N-acetylmannosamine kinase [Source:VGNC Symbol;Acc:VGNC:56970]
FE	ENSBTAG00000001166	HSF5	19	9645919	9670385	heat shock transcription factor 5 [Source:VGNC Symbol;Acc:VGNC:29985]
FE RG ADG	ENSBTAG00000001181	RPS6KC1	16	72241105	72445379	ribosomal protein S6 kinase C1 [Source:VGNC Symbol;Acc:VGNC:34148]
FE RFI	ENSBTAG00000001185	KMT5B	29	46322745	46345025	lysine methyltransferase 5B [Source:NCBI gene;Acc:767828]
FE	ENSBTAG00000001186	SH2D4A	27	38028400	38084141	SH2 domain containing 4A [Source:VGNC Symbol;Acc:VGNC:34560]
FW ADG	ENSBTAG00000001207	SERPINB8	24	12694119	12716024	serpin peptidase inhibitor, clade B (ovalbumin), member 8 [Source:NCBI gene;Acc:513825]
FE	ENSBTAG00000001295	DEPDC5	17	72509511	72597379	DEP domain containing 5 [Source:VGNC Symbol;Acc:VGNC:28006]
FE	ENSBTAG00000001303	HSPB8	17	58405437	58418688	heat shock protein family B (small) member 8 [Source:VGNC Symbol;Acc:VGNC:53907]
FE	ENSBTAG00000001444	TNXB	23	27085415	27136954	tenascin XB [Source:VGNC Symbol;Acc:VGNC:36211]
FE RG	ENSBTAG00000001589	TM9SF2	12	80317273	80373389	transmembrane 9 superfamily member 2 [Source:VGNC Symbol;Acc:VGNC:53839]
FE	ENSBTAG00000001597	PITPNM2	17	54716441	54799043	phosphatidylinositol transfer protein membrane associated 2 [Source:VGNC Symbol;Acc:VGNC:32922]
FE	ENSBTAG00000001609	MAP2K6	19	61708769	61814973	mitogen-activated protein kinase kinase 6 [Source:VGNC Symbol;Acc:VGNC:31187]
FE	ENSBTAG00000001615	RUNDC3A	19	44742151	44751739	RUN domain containing 3A [Source:VGNC Symbol;Acc:VGNC:34218]
FE RG ADG	ENSBTAG00000001652	SLCO3A1	21	15196198	15584694	solute carrier organic anion transporter family member 3A1 [Source:VGNC Symbol;Acc:VGNC:34953]
RFI FI	ENSBTAG00000001770	ST8SIA5	24	46885279	46907902	ST8 alpha-N-acetyl-neuraminide alpha-2,8-sialyltransferase 5 [Source:VGNC Symbol;Acc:VGNC:54494]
FE RFI	ENSBTAG00000001847	CNTLN	8	26938856	27189256	centlein [Source:VGNC Symbol;Acc:VGNC:56940]
RFI FI	ENSBTAG00000001862	PPP2R2B	7	59782768	60099412	protein phosphatase 2 regulatory subunit Bbeta [Source:VGNC Symbol;Acc:VGNC:33256]
FI FW	ENSBTAG00000001949	ZNF2	11	1953347	1958756	zinc finger protein 2 [Source:VGNC Symbol;Acc:VGNC:37221]
FI FW	ENSBTAG00000001952	PROM2	11	1991029	2005653	prominin 2 [Source:VGNC Symbol;Acc:VGNC:33365]
FE	ENSBTAG00000002179	C10H15orf41	10	32328992	32570684	chromosome 10 C15orf41 homolog [Source:VGNC Symbol;Acc:VGNC:52611]
RG ADG	ENSBTAG00000002224	UHRF1	7	20436670	20469912	ubiquitin like with PHD and ring finger domains 1 [Source:VGNC Symbol;Acc:VGNC:36654]
FE	ENSBTAG00000002348	SLC4A4	6	88182303	88541046	solute carrier family 4 member 4 [Source:VGNC Symbol;Acc:VGNC:34894]
FI FW ADG	ENSBTAG00000002479	PANK4	16	51589109	51604672	pantothenate kinase 4 [Source:VGNC Symbol;Acc:VGNC:32566]
FI FW ADG	ENSBTAG00000002483	HES5	16	51585628	51587187	hes family bHLH transcription factor 5 [Source:VGNC Symbol;Acc:VGNC:29822]
FE	ENSBTAG00000002507	ATP5F1A	24	46300459	46309366	ATP synthase F1 subunit alpha [Source:VGNC Symbol;Acc:VGNC:26299]
FE	ENSBTAG00000002531	ARHGAP10	17	10182664	10560361	Rho GTPase activating protein 10 [Source:VGNC Symbol;Acc:VGNC:26074]
FE	ENSBTAG00000002612	NA	21	55385793	55395266	NA
FE	ENSBTAG00000002613	MIS18BP1	21	55398774	55477656	MIS18 binding protein 1 [Source:HGNC Symbol;Acc:HGNC:20190]
FE RFI	ENSBTAG00000002663	BCAS3	19	12242530	12588255	BCAS3, microtubule associated cell migration factor [Source:VGNC Symbol;Acc:VGNC:26438]
RG ADG	ENSBTAG00000002695	MYO1H	17	65981418	66022389	myosin IH [Source:VGNC Symbol;Acc:VGNC:31823]
RG ADG	ENSBTAG00000002697	KCTD10	17	65950166	65979498	potassium channel tetramerization domain containing 10 [Source:VGNC Symbol;Acc:VGNC:30500]
FE RG	ENSBTAG00000002734	EIF3G	7	15897380	15902004	eukaryotic translation initiation factor 3 subunit G [Source:VGNC Symbol;Acc:VGNC:28397]
RG ADG	ENSBTAG00000002739	PDE1C	4	64985737	65050206	phosphodiesterase 1C [Source:VGNC Symbol;Acc:VGNC:32673]
FE RG	ENSBTAG00000002821	CILP	10	12099600	12114284	cartilage intermediate layer protein [Source:VGNC Symbol;Acc:VGNC:55041]
FW ADG	ENSBTAG00000002896	KPNA6	1	130554555	130643416	karyopherin subunit alpha 6 [Source:VGNC Symbol;Acc:VGNC:30705]
FE	ENSBTAG00000002914	GALNT18	15	41624351	41980708	polypeptide N-acetylgalactosaminyltransferase 18 [Source:VGNC Symbol;Acc:VGNC:29230]
FE RG	ENSBTAG00000002938	CPED1	4	86250173	86572861	cadherin like and PC-esterase domain containing 1 [Source:VGNC Symbol;Acc:VGNC:27651]
RFI FI	ENSBTAG00000002974	FMO2	16	39612586	39656811	flavin containing monooxygenase 2 [Source:VGNC Symbol;Acc:VGNC:29050]
FE	ENSBTAG00000003036	PPFIA2	5	10913178	11118179	PTPRF interacting protein alpha 2 [Source:VGNC Symbol;Acc:VGNC:56228]
FI FW	ENSBTAG00000003069	MAN1C1	2	127888646	128008111	mannosidase alpha class 1C member 1 [Source:VGNC Symbol;Acc:VGNC:31163]
FE	ENSBTAG00000003137	PLPPR1	8	92346242	92674692	phospholipid phosphatase related 1 [Source:VGNC Symbol;Acc:VGNC:56981]
FE	ENSBTAG00000003144	KIAA0825	7	96124692	96354407	KIAA0825 [Source:VGNC Symbol;Acc:VGNC:30556]
FE RFI	ENSBTAG00000003259	TCERG1	7	59633829	59684718	transcription elongation regulator 1 [Source:VGNC Symbol;Acc:VGNC:35685]
FE RFI	ENSBTAG00000003260	GPR151	7	59688671	59689933	G protein-coupled receptor 151 [Source:VGNC Symbol;Acc:VGNC:29558]
FI FW	ENSBTAG00000003275	ANK1	27	36295590	36355927	ankyrin 1 [Source:HGNC Symbol;Acc:HGNC:492]
FE	ENSBTAG00000003330	ATL3	29	42617154	42658661	atlastin GTPase 3 [Source:VGNC Symbol;Acc:VGNC:26267]
FE	ENSBTAG00000003510	MMRN2	28	41886524	41901491	multimerin 2 [Source:VGNC Symbol;Acc:VGNC:31533]
RG ADG	ENSBTAG00000003541	ZNF614	18	58180500	58183055	zinc finger protein 614 [Source:VGNC Symbol;Acc:VGNC:37313]
FE RG	ENSBTAG00000003546	TFAM	28	46067523	46079446	transcription factor A, mitochondrial [Source:VGNC Symbol;Acc:VGNC:35775]
FE RFI	ENSBTAG00000003587	ELL	7	4586621	4664265	elongation factor for RNA polymerase II [Source:VGNC Symbol;Acc:VGNC:28435]
FE	ENSBTAG00000003595	FAM216B	12	12964735	12975239	family with sequence similarity 216 member B [Source:VGNC Symbol;Acc:VGNC:28796]
FE	ENSBTAG00000003667	TLN2	10	47303876	47796327	talin 2 [Source:VGNC Symbol;Acc:VGNC:35898]
RFI FI	ENSBTAG00000003676	NA	2	125600540	125600953	NA
FE RG	ENSBTAG00000003800	LRRC27	26	51618947	51644391	leucine rich repeat containing 27 [Source:VGNC Symbol;Acc:VGNC:55959]
FE RG	ENSBTAG00000003850	INSL5	3	78846970	78852272	insulin like 5 [Source:VGNC Symbol;Acc:VGNC:55239]
FE RG	ENSBTAG00000003872	STX16	13	58237976	58260726	syntaxin 16 [Source:NCBI gene;Acc:519624]
RFI FI	ENSBTAG00000003915	LARP6	10	17662965	17682955	La ribonucleoprotein domain family member 6 [Source:VGNC Symbol;Acc:VGNC:30793]
FE	ENSBTAG00000003920	TGM1	10	20735503	20750260	transglutaminase 1 [Source:VGNC Symbol;Acc:VGNC:35809]
FE RG	ENSBTAG00000004081	FAT3	29	1965869	2605125	FAT atypical cadherin 3 [Source:VGNC Symbol;Acc:VGNC:28876]
FE	ENSBTAG00000004167	TTC29	17	11479937	11751802	tetratricopeptide repeat domain 29 [Source:VGNC Symbol;Acc:VGNC:36468]
FE RFI	ENSBTAG00000004237	BTC	6	91430305	91480129	betacellulin [Source:VGNC Symbol;Acc:VGNC:26593]
FE RG	ENSBTAG00000004266	DDX25	29	29630843	29650644	DEAD-box helicase 25 [Source:VGNC Symbol;Acc:VGNC:27961]
RFI FI	ENSBTAG00000004287	EVC	6	105171716	105275204	EvC ciliary complex subunit 1 [Source:VGNC Symbol;Acc:VGNC:28634]
FE	ENSBTAG00000004347	ADGRF5	23	20052363	20128180	adhesion G protein-coupled receptor F5 [Source:VGNC Symbol;Acc:VGNC:25665]
FE RG	ENSBTAG00000004400	PRRC2B	11	101592546	101644848	proline rich coiled-coil 2B [Source:VGNC Symbol;Acc:VGNC:33405]
FE RFI	ENSBTAG00000004406	MSI2	19	8651763	8720657	musashi RNA binding protein 2 [Source:HGNC Symbol;Acc:HGNC:18585]
FE RFI	ENSBTAG00000004575	FAM126A	4	31742336	31791212	family with sequence similarity 126 member A [Source:VGNC Symbol;Acc:VGNC:28724]
RFI FI	ENSBTAG00000004613	CSGALNACT1	27	37841210	38016326	chondroitin sulfate N-acetylgalactosaminyltransferase 1 [Source:VGNC Symbol;Acc:VGNC:27759]
FE	ENSBTAG00000004617	KIF19	19	57726115	57753535	kinesin family member 19 [Source:VGNC Symbol;Acc:VGNC:30589]
RG ADG	ENSBTAG00000004625	PYGB	13	43166167	43184380	glycogen phosphorylase B [Source:VGNC Symbol;Acc:VGNC:57019]
FI FW	ENSBTAG00000004647	UCP1	17	17467450	17473822	uncoupling protein 1 [Source:VGNC Symbol;Acc:VGNC:36640]
FE	ENSBTAG00000004693	CCDC60	17	58124784	58175758	coiled-coil domain containing 60 [Source:VGNC Symbol;Acc:VGNC:26905]
FE RG	ENSBTAG00000004723	TEX2	19	49006459	49068544	testis expressed 2 [Source:VGNC Symbol;Acc:VGNC:35763]
FW ADG	ENSBTAG00000004754	DSCAM	1	141658908	141994082	DS cell adhesion molecule [Source:VGNC Symbol;Acc:VGNC:28215]
FE	ENSBTAG00000004780	CDKL1	10	43278649	43329674	cyclin dependent kinase like 1 [Source:VGNC Symbol;Acc:VGNC:27138]
FE	ENSBTAG00000004834	CNOT10	22	7186642	7244947	CCR4-NOT transcription complex subunit 10 [Source:VGNC Symbol;Acc:VGNC:27515]
FE	ENSBTAG00000004856	RNF130	7	1082074	1217044	ring finger protein 130 [Source:VGNC Symbol;Acc:VGNC:34021]
FE RFI	ENSBTAG00000004891	OXNAD1	1	155017757	155158936	oxidoreductase NAD binding domain containing 1 [Source:VGNC Symbol;Acc:VGNC:32512]
FE	ENSBTAG00000004922	AGPAT5	27	4679600	4727246	1-acylglycerol-3-phosphate O-acyltransferase 5 [Source:VGNC Symbol;Acc:VGNC:25738]
FE RFI	ENSBTAG00000004990	NEO1	10	19795806	19959384	neogenin 1 [Source:VGNC Symbol;Acc:VGNC:32007]
FE RFI	ENSBTAG00000005119	PSMD1	2	119675723	119756976	proteasome 26S subunit, non-ATPase 1 [Source:VGNC Symbol;Acc:VGNC:33461]
FE	ENSBTAG00000005180	RBMS1	2	35960130	36178719	RNA binding motif single stranded interacting protein 1 [Source:VGNC Symbol;Acc:VGNC:33809]
RFI FI	ENSBTAG00000005222	FAM221B	8	60400367	60409620	family with sequence similarity 221 member B [Source:VGNC Symbol;Acc:VGNC:28800]
RG ADG	ENSBTAG00000005251	LOC516599	15	48506850	48521081	tripartite motif-containing protein 5 [Source:NCBI gene;Acc:516599]
FE RG FW ADG	ENSBTAG00000005321	CADPS	22	38689066	39042517	calcium dependent secretion activator [Source:VGNC Symbol;Acc:VGNC:26698]
FE RFI	ENSBTAG00000005372	DLGAP1	24	37994546	38293883	DLG associated protein 1 [Source:VGNC Symbol;Acc:VGNC:28088]
FE RG	ENSBTAG00000005442	WDR78	3	78736778	78825880	WD repeat domain 78 [Source:VGNC Symbol;Acc:VGNC:36922]
FI FW	ENSBTAG00000005454	FUT10	27	28320661	28398005	fucosyltransferase 10 [Source:VGNC Symbol;Acc:VGNC:29148]
FE	ENSBTAG00000005482	TMEM135	29	8298778	8370800	transmembrane protein 135 [Source:VGNC Symbol;Acc:VGNC:56288]
FE	ENSBTAG00000005644	GALNT9	17	45843855	45959344	polypeptide N-acetylgalactosaminyltransferase 9 [Source:VGNC Symbol;Acc:VGNC:29236]
FE RG ADG	ENSBTAG00000005671	UBQLNL	15	48700001	48701806	ubiquilin like [Source:VGNC Symbol;Acc:VGNC:36615]
FE RG	ENSBTAG00000005694	TMED10	10	86770121	86802293	transmembrane p24 trafficking protein 10 [Source:VGNC Symbol;Acc:VGNC:35935]
FE	ENSBTAG00000005702	CNGB1	18	25894541	25963429	cyclic nucleotide gated channel beta 1 [Source:VGNC Symbol;Acc:VGNC:27501]
FI FW	ENSBTAG00000005753	PARP6	10	18999277	19022108	poly(ADP-ribose) polymerase family member 6 [Source:VGNC Symbol;Acc:VGNC:53578]
FI FW	ENSBTAG00000005756	ZDHHC24	29	45223678	45229753	zinc finger DHHC-type containing 24 [Source:VGNC Symbol;Acc:VGNC:37140]
FI FW	ENSBTAG00000005809	GPR89A	3	21802389	21847767	G protein-coupled receptor 89A [Source:NCBI gene;Acc:767859]
FI FW	ENSBTAG00000005810	PDZK1	3	21755127	21801218	PDZ domain containing 1 [Source:VGNC Symbol;Acc:VGNC:55652]
FI FW	ENSBTAG00000005819	CCDC61	18	53932078	53944868	coiled-coil domain containing 61 [Source:VGNC Symbol;Acc:VGNC:26906]
FE	ENSBTAG00000006166	WRNIP1	23	50703507	50714364	Werner helicase interacting protein 1 [Source:VGNC Symbol;Acc:VGNC:54245]
FE RFI FI	ENSBTAG00000006188	USH2A	16	19573856	20502175	usherin [Source:VGNC Symbol;Acc:VGNC:36706]
FE	ENSBTAG00000006280	RBFOX3	19	53623087	53953037	RNA binding fox-1 homolog 3 [Source:VGNC Symbol;Acc:VGNC:33779]
FE	ENSBTAG00000006323	SNX9	9	95889262	95953588	sorting nexin 9 [Source:VGNC Symbol;Acc:VGNC:35115]
FE RFI	ENSBTAG00000006341	SLC35F4	10	70145554	70186590	solute carrier family 35 member F4 [Source:VGNC Symbol;Acc:VGNC:34834]
RFI FI	ENSBTAG00000006446	NA	8	66382783	66625740	NA
FE RFI FI	ENSBTAG00000006479	CAPN7	1	153971502	154021605	calpain 7 [Source:VGNC Symbol;Acc:VGNC:26750]
FE RG	ENSBTAG00000006490	BOLA-DOA	23	7218687	7220390	major histocompatibility complex, class II, DO alpha [Source:NCBI gene;Acc:525727]
RFI FI	ENSBTAG00000006612	SCAF1	18	56505738	56516430	SR-related CTD associated factor 1 [Source:VGNC Symbol;Acc:VGNC:34313]
FE	ENSBTAG00000006616	PTPN1	13	79263518	79324185	protein tyrosine phosphatase, non-receptor type 1 [Source:VGNC Symbol;Acc:VGNC:33529]
FE RFI	ENSBTAG00000006626	TMEM132B	17	52565556	52785519	transmembrane protein 132B [Source:VGNC Symbol;Acc:VGNC:35966]
RFI FI	ENSBTAG00000006633	IRF3	18	56517723	56523302	interferon regulatory factor 3 [Source:VGNC Symbol;Acc:VGNC:30274]
RFI FI	ENSBTAG00000006638	BCL2L12	18	56523439	56530499	BCL2 like 12 [Source:VGNC Symbol;Acc:VGNC:26447]
RFI FI	ENSBTAG00000006646	PRMT1	18	56534833	56545053	protein arginine methyltransferase 1 [Source:VGNC Symbol;Acc:VGNC:52239]
RFI FI	ENSBTAG00000006670	ERGIC3	13	65435601	65448951	ERGIC and golgi 3 [Source:VGNC Symbol;Acc:VGNC:28580]
RFI FI	ENSBTAG00000006714	VTI1A	26	33254110	33335575	vesicle transport through interaction with t-SNAREs 1A [Source:VGNC Symbol;Acc:VGNC:55979]
FE RFI FI	ENSBTAG00000007107	TMEM143	18	55488512	55509670	transmembrane protein 143 [Source:VGNC Symbol;Acc:VGNC:35975]
FE	ENSBTAG00000007131	GADL1	22	5258463	5452369	glutamate decarboxylase like 1 [Source:VGNC Symbol;Acc:VGNC:29210]
FE	ENSBTAG00000007306	RAB3C	20	20448540	20741101	Bos taurus RAB3C, member RAS oncogene family (RAB3C), mRNA. [Source:RefSeq mRNA;Acc:NM_001046606]
FE	ENSBTAG00000007449	HS3ST1	6	111369914	111406680	heparan sulfate-glucosamine 3-sulfotransferase 1 [Source:VGNC Symbol;Acc:VGNC:29958]
FE	ENSBTAG00000007569	TNFRSF11A	24	61239109	61275194	TNF receptor superfamily member 11a [Source:VGNC Symbol;Acc:VGNC:56374]
FE RG	ENSBTAG00000007615	CNTN3	22	27286727	27534171	contactin 3 [Source:VGNC Symbol;Acc:VGNC:27538]
RG FW ADG	ENSBTAG00000007634	HOOK3	27	37278344	37358417	hook microtubule tethering protein 3 [Source:VGNC Symbol;Acc:VGNC:50090]
RFI FI	ENSBTAG00000007719	MFSD6	2	5752911	5814559	major facilitator superfamily domain containing 6 [Source:VGNC Symbol;Acc:VGNC:31441]
FE	ENSBTAG00000007783	MYBL2	13	72939569	72966159	MYB proto-oncogene like 2 [Source:VGNC Symbol;Acc:VGNC:31779]
RFI FI	ENSBTAG00000007833	PIAS2	24	46997481	47063075	protein inhibitor of activated STAT 2 [Source:NCBI gene;Acc:533403]
FE RFI	ENSBTAG00000007953	FBXW7	17	5298964	5332288	F-box and WD repeat domain containing 7 [Source:VGNC Symbol;Acc:VGNC:28926]
FE	ENSBTAG00000008008	TLR2	17	3949710	3963032	toll like receptor 2 [Source:VGNC Symbol;Acc:VGNC:49982]
FE	ENSBTAG00000008085	CRISP1	23	22245233	22261583	cysteine rich secretory protein 1 [Source:VGNC Symbol;Acc:VGNC:27713]
FE	ENSBTAG00000008151	MAP3K3	19	48570157	48620315	mitogen-activated protein kinase kinase kinase 3 [Source:VGNC Symbol;Acc:VGNC:31196]
FE RG	ENSBTAG00000008232	DAB2IP	11	92577651	92664126	DAB2 interacting protein [Source:VGNC Symbol;Acc:VGNC:27866]
FW ADG	ENSBTAG00000008241	MRPS5	11	1895750	1918798	mitochondrial ribosomal protein S5 [Source:VGNC Symbol;Acc:VGNC:31675]
FI ADG	ENSBTAG00000008299	IL20RB	1	133269145	133310063	interleukin 20 receptor subunit beta [Source:VGNC Symbol;Acc:VGNC:30140]
FE RFI	ENSBTAG00000008330	RNF19B	2	121552618	121576145	ring finger protein 19B [Source:VGNC Symbol;Acc:VGNC:34045]
FE RFI	ENSBTAG00000008338	PLCB1	13	789380	1695139	phospholipase C beta 1 [Source:VGNC Symbol;Acc:VGNC:32980]
FE	ENSBTAG00000008339	DHX8	19	44035982	44064750	DEAH-box helicase 8 [Source:VGNC Symbol;Acc:VGNC:28059]
FE RG	ENSBTAG00000008386	CLPX	10	12041745	12071031	caseinolytic mitochondrial matrix peptidase chaperone subunit [Source:VGNC Symbol;Acc:VGNC:27462]
FE	ENSBTAG00000008401	PFKFB3	13	17380743	17406594	6-phosphofructo-2-kinase/fructose-2,6-biphosphatase 3 [Source:VGNC Symbol;Acc:VGNC:32771]
FE	ENSBTAG00000008682	TLR3	27	15232459	15243399	toll like receptor 3 [Source:VGNC Symbol;Acc:VGNC:52833]
RG ADG	ENSBTAG00000008687	PCSK2	13	37812787	38051895	proprotein convertase subtilisin/kexin type 2 [Source:VGNC Symbol;Acc:VGNC:32648]
RFI FI	ENSBTAG00000008707	SULT6B1	11	19629832	19645522	sulfotransferase family 6B member 1 [Source:VGNC Symbol;Acc:VGNC:35470]
RG ADG	ENSBTAG00000008710	KCNH1	16	74106048	74542865	potassium voltage-gated channel subfamily H member 1 [Source:VGNC Symbol;Acc:VGNC:50204]
RG ADG	ENSBTAG00000008714	CLSTN2	1	129388513	129564179	calsyntenin 2 [Source:VGNC Symbol;Acc:VGNC:27467]
RG ADG	ENSBTAG00000008718	GALNT17	25	29391800	29824281	polypeptide N-acetylgalactosaminyltransferase 17 [Source:VGNC Symbol;Acc:VGNC:50029]
FE RFI	ENSBTAG00000008794	ATF6B	23	27057896	27067756	activating transcription factor 6 beta [Source:VGNC Symbol;Acc:VGNC:26245]
FE RFI	ENSBTAG00000008814	ADGRA2	27	32774355	32797592	adhesion G protein-coupled receptor A2 [Source:HGNC Symbol;Acc:HGNC:17849]
FE RFI	ENSBTAG00000008816	TRIM2	17	4308229	4436083	tripartite motif containing 2 [Source:VGNC Symbol;Acc:VGNC:36318]
FE	ENSBTAG00000009105	ACSBG2	7	19462467	19499738	acyl-CoA synthetase bubblegum family member 2 [Source:VGNC Symbol;Acc:VGNC:25561]
RFI FI	ENSBTAG00000009174	HSD17B14	18	55878571	55899034	hydroxysteroid 17-beta dehydrogenase 14 [Source:VGNC Symbol;Acc:VGNC:29972]
RFI FI	ENSBTAG00000009177	PLEKHA4	18	55899438	55922868	pleckstrin homology domain containing A4 [Source:VGNC Symbol;Acc:VGNC:33006]
FI ADG	ENSBTAG00000009191	TUSC3	27	20419472	20636849	tumor suppressor candidate 3 [Source:NCBI gene;Acc:615007]
RG ADG	ENSBTAG00000009254	ITPRID1	4	65212719	65321463	ITPR interacting domain containing 1 [Source:VGNC Symbol;Acc:VGNC:26844]
FW ADG	ENSBTAG00000009291	CFAP61	13	39934251	40222551	cilia and flagella associated protein 61 [Source:VGNC Symbol;Acc:VGNC:27248]
FE	ENSBTAG00000009407	MBTD1	19	36170453	36207184	mbt domain containing 1 [Source:VGNC Symbol;Acc:VGNC:31290]
FE	ENSBTAG00000009409	PANX3	29	28458905	28466435	pannexin 3 [Source:VGNC Symbol;Acc:VGNC:32569]
FE	ENSBTAG00000009410	TBRG1	29	28469440	28481171	transforming growth factor beta regulator 1 [Source:VGNC Symbol;Acc:VGNC:35663]
RG ADG	ENSBTAG00000009455	IL12RB2	3	78269730	78343709	interleukin 12 receptor subunit beta 2 [Source:VGNC Symbol;Acc:VGNC:30113]
FE RG	ENSBTAG00000009459	MTCL1	24	41576970	41689810	microtubule crosslinking factor 1 [Source:VGNC Symbol;Acc:VGNC:31718]
FE RFI RG	ENSBTAG00000009620	WDR27	9	104927415	105066196	WD repeat domain 27 [Source:VGNC Symbol;Acc:VGNC:50073]
RFI FI	ENSBTAG00000009665	UTRN	9	82762003	83311756	utrophin [Source:VGNC Symbol;Acc:VGNC:36749]
FE RFI	ENSBTAG00000009739	CSMD1	27	1019178	1424171	CUB and Sushi multiple domains 1 [Source:HGNC Symbol;Acc:HGNC:14026]
FE RFI	ENSBTAG00000009772	LIX1	7	98947946	99003794	limb and CNS expressed 1 [Source:VGNC Symbol;Acc:VGNC:30912]
FI FW	ENSBTAG00000009974	TSNARE1	14	3054763	3171546	t-SNARE domain containing 1 [Source:VGNC Symbol;Acc:VGNC:36423]
FE	ENSBTAG00000009998	GALNT16	10	81396104	81494769	polypeptide N-acetylgalactosaminyltransferase 16 [Source:VGNC Symbol;Acc:VGNC:29229]
FE	ENSBTAG00000010009	TMCO1	3	3166689	3222619	transmembrane and coiled-coil domains 1 [Source:VGNC Symbol;Acc:VGNC:35928]
FE	ENSBTAG00000010178	PTPRD	8	36575709	36797407	protein tyrosine phosphatase, receptor type D [Source:VGNC Symbol;Acc:VGNC:33548]
FE RFI	ENSBTAG00000010181	GRPEL1	6	118335668	118349721	GrpE like 1, mitochondrial [Source:VGNC Symbol;Acc:VGNC:29665]
FE RFI	ENSBTAG00000010185	TADA2B	6	118330600	118331622	transcriptional adaptor 2B [Source:NCBI gene;Acc:515581]
FE	ENSBTAG00000010191	PAK1	29	18684328	18780241	p21 (RAC1) activated kinase 1 [Source:VGNC Symbol;Acc:VGNC:53657]
FE RFI	ENSBTAG00000010275	WASHC5	14	16670958	16719342	WASH complex subunit 5 [Source:VGNC Symbol;Acc:VGNC:36869]
FW ADG	ENSBTAG00000010392	ESRRG	16	20595768	20789340	estrogen related receptor gamma [Source:VGNC Symbol;Acc:VGNC:28610]
FE	ENSBTAG00000010423	LIFR	20	35917479	35966671	LIF receptor alpha [Source:VGNC Symbol;Acc:VGNC:30881]
FE	ENSBTAG00000010449	MOCS1	23	13832466	13866950	molybdenum cofactor synthesis 1 [Source:VGNC Symbol;Acc:VGNC:54229]
FE	ENSBTAG00000010462	ROBO2	1	24395321	24588683	roundabout guidance receptor 2 [Source:VGNC Symbol;Acc:VGNC:34079]
RFI FI	ENSBTAG00000010492	VPS4B	24	62175123	62204856	vacuolar protein sorting 4 homolog B [Source:VGNC Symbol;Acc:VGNC:36825]
FE	ENSBTAG00000010498	SLC40A1	2	6716591	6740329	solute carrier family 40 member 1 [Source:VGNC Symbol;Acc:VGNC:34872]
RG ADG	ENSBTAG00000010672	PCCA	12	80793559	81155392	propionyl-CoA carboxylase subunit alpha [Source:VGNC Symbol;Acc:VGNC:32613]
FE RFI	ENSBTAG00000010715	MRPL37	3	92586247	92603659	mitochondrial ribosomal protein L37 [Source:NCBI gene;Acc:510127]
FE RFI	ENSBTAG00000010717	SSBP3	3	92411760	92576787	single stranded DNA binding protein 3 [Source:VGNC Symbol;Acc:VGNC:35308]
FE RFI	ENSBTAG00000010721	MCM3	23	24438946	24456316	minichromosome maintenance complex component 3 [Source:VGNC Symbol;Acc:VGNC:31309]
FE RG	ENSBTAG00000010805	POMT1	11	101650163	101666789	protein O-mannosyltransferase 1 [Source:VGNC Symbol;Acc:VGNC:33158]
FE	ENSBTAG00000010952	NA	10	48071764	48072825	NA
FW ADG	ENSBTAG00000010980	ANKMY2	4	25057923	25097468	ankyrin repeat and MYND domain containing 2 [Source:VGNC Symbol;Acc:VGNC:25906]
FI FW	ENSBTAG00000010994	CTSF	29	45242552	45248115	cathepsin F [Source:VGNC Symbol;Acc:VGNC:27815]
FE	ENSBTAG00000011023	TMEM52B	5	100223260	100233223	transmembrane protein 52B [Source:VGNC Symbol;Acc:VGNC:36095]
FE RFI	ENSBTAG00000011072	ADK	28	30215525	30732444	adenosine kinase [Source:NCBI gene;Acc:783572]
FE	ENSBTAG00000011083	POLD1	18	57014868	57028488	DNA polymerase delta 1, catalytic subunit [Source:VGNC Symbol;Acc:VGNC:33113]
FE RG	ENSBTAG00000011091	SGIP1	3	78909706	79139564	SH3 domain GRB2 like endophilin interacting protein 1 [Source:VGNC Symbol;Acc:VGNC:34540]
FE FI	ENSBTAG00000011092	KNDC1	26	50793561	50837647	kinase non-catalytic C-lobe domain containing 1 [Source:HGNC Symbol;Acc:HGNC:29374]
FE RG ADG	ENSBTAG00000011097	TCTEX1D1	3	78872534	78900130	Tctex1 domain containing 1 [Source:VGNC Symbol;Acc:VGNC:35706]
FE	ENSBTAG00000011100	CTSC	29	7433482	7473315	cathepsin C [Source:VGNC Symbol;Acc:VGNC:27814]
RFI FI	ENSBTAG00000011388	STOML2	8	59768559	59771818	stomatin like 2 [Source:VGNC Symbol;Acc:VGNC:35411]
RFI FI	ENSBTAG00000011394	FAM214B	8	59773128	59784218	family with sequence similarity 214 member B [Source:VGNC Symbol;Acc:VGNC:28794]
RFI FI	ENSBTAG00000011397	UNC13B	8	59797489	60010848	unc-13 homolog B [Source:VGNC Symbol;Acc:VGNC:56987]
RFI FI	ENSBTAG00000011402	NA	8	60056194	60120722	NA
RFI FI	ENSBTAG00000011444	HINT2	8	60390945	60393499	histidine triad nucleotide binding protein 2 [Source:VGNC Symbol;Acc:VGNC:29855]
FW ADG	ENSBTAG00000011498	ZNF184	23	30960005	30980070	zinc finger protein 184 [Source:VGNC Symbol;Acc:VGNC:49993]
FE RG	ENSBTAG00000011571	ACIN1	10	21598911	21637359	apoptotic chromatin condensation inducer 1 [Source:VGNC Symbol;Acc:VGNC:25539]
RG ADG	ENSBTAG00000011578	CD44	15	66454331	66541790	CD44 molecule [Source:VGNC Symbol;Acc:VGNC:54629]
FE RG ADG	ENSBTAG00000011684	RAB11FIP1	27	32823609	32863935	RAB11 family interacting protein 1 [Source:VGNC Symbol;Acc:VGNC:33616]
FI FW	ENSBTAG00000011804	ARNTL2	5	82875251	82939156	aryl hydrocarbon receptor nuclear translocator like 2 [Source:VGNC Symbol;Acc:VGNC:49075]
RFI FI	ENSBTAG00000011808	MSTN	2	6213566	6220196	myostatin [Source:VGNC Symbol;Acc:VGNC:31709]
FI FW	ENSBTAG00000011908	CPQ	14	69287302	69893052	carboxypeptidase Q [Source:VGNC Symbol;Acc:VGNC:27668]
FE	ENSBTAG00000011964	DIS3L2	2	120486066	120794558	DIS3 like 3'-5' exoribonuclease 2 [Source:VGNC Symbol;Acc:VGNC:28074]
FI FW	ENSBTAG00000012079	MYLK4	23	50735297	50800744	myosin light chain kinase family member 4 [Source:VGNC Symbol;Acc:VGNC:31808]
FE RG ADG	ENSBTAG00000012090	GGTA1	11	92297493	92374682	alpha-galactosyltransferase 1 (glycoprotein) [Source:NCBI gene;Acc:281780]
FI FW	ENSBTAG00000012101	SYMPK	18	53800327	53829555	symplekin [Source:VGNC Symbol;Acc:VGNC:35514]
FI FW	ENSBTAG00000012104	FOXA3	18	53834507	53841046	forkhead box A3 [Source:VGNC Symbol;Acc:VGNC:29079]
RG ADG	ENSBTAG00000012119	PTPRZ1	4	87077523	87295626	protein tyrosine phosphatase, receptor type Z1 [Source:VGNC Symbol;Acc:VGNC:33560]
RFI FI	ENSBTAG00000012205	CPT1C	18	56547752	56566692	carnitine palmitoyltransferase 1C [Source:VGNC Symbol;Acc:VGNC:27678]
FE	ENSBTAG00000012213	WAPL	28	41492640	41565133	WAPL cohesin release factor [Source:VGNC Symbol;Acc:VGNC:36862]
FW ADG	ENSBTAG00000012355	RNF220	3	101957666	102232064	ring finger protein 220 [Source:VGNC Symbol;Acc:VGNC:34055]
RG ADG	ENSBTAG00000012384	TFEB	23	15507488	15514052	transcription factor EB [Source:VGNC Symbol;Acc:VGNC:35788]
RG ADG	ENSBTAG00000012444	ADAM12	26	45848827	46238138	ADAM metallopeptidase domain 12 [Source:VGNC Symbol;Acc:VGNC:25605]
RG ADG	ENSBTAG00000012687	INSR	7	17280452	17403052	insulin receptor [Source:VGNC Symbol;Acc:VGNC:30221]
FE RG	ENSBTAG00000012745	PPAN	7	15890245	15894250	peter pan homolog (Drosophila) [Source:NCBI gene;Acc:522370]
FE	ENSBTAG00000012780	LPO	19	9441748	9471498	lactoperoxidase [Source:VGNC Symbol;Acc:VGNC:30970]
FW ADG	ENSBTAG00000012798	KCNH8	1	138455304	138676649	potassium voltage-gated channel subfamily H member 8 [Source:VGNC Symbol;Acc:VGNC:55057]
RFI FI	ENSBTAG00000012809	PHF24	8	59669823	59676238	PHD finger protein 24 [Source:VGNC Symbol;Acc:VGNC:32824]
RG ADG	ENSBTAG00000013081	PSPH	25	27955045	27977149	phosphoserine phosphatase [Source:VGNC Symbol;Acc:VGNC:33483]
FE	ENSBTAG00000013105	SYT3	18	57171631	57183964	synaptotagmin 3 [Source:VGNC Symbol;Acc:VGNC:35542]
FE RG	ENSBTAG00000013116	PLCB4	13	2211089	2410692	phospholipase C beta 4 [Source:VGNC Symbol;Acc:VGNC:32983]
FW ADG	ENSBTAG00000013157	NOVA2	18	53874463	53889874	NOVA alternative splicing regulator 2 [Source:VGNC Symbol;Acc:VGNC:32181]
FE RFI	ENSBTAG00000013187	DLG5	28	33719674	33842951	discs large MAGUK scaffold protein 5 [Source:VGNC Symbol;Acc:VGNC:28087]
RG ADG	ENSBTAG00000013369	COL14A1	14	83892853	84109620	collagen type XIV alpha 1 chain [Source:VGNC Symbol;Acc:VGNC:53851]
RG ADG	ENSBTAG00000013415	CST11	13	42472819	42482875	cystatin 11 [Source:VGNC Symbol;Acc:VGNC:27776]
RG ADG	ENSBTAG00000013416	MGC133636	13	42481841	42485866	cystatin SC [Source:NCBI gene;Acc:515992]
FE RG	ENSBTAG00000013536	P2RY11	7	15894542	15896884	purinergic receptor P2Y11 [Source:NCBI gene;Acc:100533481]
RG ADG	ENSBTAG00000013551	NOX3	9	93373745	93439133	NADPH oxidase 3 [Source:VGNC Symbol;Acc:VGNC:32183]
FI ADG	ENSBTAG00000013810	GABBR2	8	63840064	64089259	gamma-aminobutyric acid type B receptor subunit 2 [Source:VGNC Symbol;Acc:VGNC:29188]
FE	ENSBTAG00000013848	ADGRD1	17	47028031	47202358	adhesion G protein-coupled receptor D1 [Source:VGNC Symbol;Acc:VGNC:53887]
FE RG	ENSBTAG00000013914	GATB	17	5981168	6082118	glutamyl-tRNA amidotransferase subunit B [Source:VGNC Symbol;Acc:VGNC:53903]
RG ADG	ENSBTAG00000013957	GALNT3	2	30642215	30666124	polypeptide N-acetylgalactosaminyltransferase 3 [Source:VGNC Symbol;Acc:VGNC:29232]
FI FW	ENSBTAG00000014007	ELMOD2	17	17477250	17506592	ELMO domain containing 2 [Source:VGNC Symbol;Acc:VGNC:28442]
FE RFI	ENSBTAG00000014017	PCGF3	6	108902716	108930463	polycomb group ring finger 3 [Source:HGNC Symbol;Acc:HGNC:10066]
FW ADG	ENSBTAG00000014056	CHRNA6	27	37195913	37209034	cholinergic receptor nicotinic alpha 6 subunit [Source:VGNC Symbol;Acc:VGNC:27328]
FW ADG	ENSBTAG00000014058	LDB2	6	116534190	116998914	LIM domain binding 2 [Source:VGNC Symbol;Acc:VGNC:30822]
FE RFI FI	ENSBTAG00000014091	ARHGEF3	22	44810834	44880156	Rho guanine nucleotide exchange factor 3 [Source:VGNC Symbol;Acc:VGNC:26115]
FE RFI	ENSBTAG00000014103	SH3GL2	8	26631852	26859970	SH3 domain containing GRB2 like 2, endophilin A1 [Source:VGNC Symbol;Acc:VGNC:34573]
FE	ENSBTAG00000014144	CCDC113	18	26169327	26203174	coiled-coil domain containing 113 [Source:VGNC Symbol;Acc:VGNC:26835]
FE RFI	ENSBTAG00000014247	FAM83F	5	111871467	111898328	family with sequence similarity 83 member F [Source:VGNC Symbol;Acc:VGNC:28837]
FW ADG	ENSBTAG00000014262	BZW2	4	25097884	25161432	basic leucine zipper and W2 domains 2 [Source:VGNC Symbol;Acc:VGNC:26613]
FI FW	ENSBTAG00000014358	EVA1B	3	110118545	110120286	eva-1 homolog B [Source:VGNC Symbol;Acc:VGNC:52770]
FE	ENSBTAG00000014395	GLRA1	7	65025011	65112636	glycine receptor alpha 1 [Source:VGNC Symbol;Acc:VGNC:29412]
RG ADG	ENSBTAG00000014418	FHIT	22	41319551	42108622	fragile histidine triad [Source:VGNC Symbol;Acc:VGNC:28998]
FE	ENSBTAG00000014548	FAM129A	16	67318525	67499532	family with sequence similarity 129 member A [Source:VGNC Symbol;Acc:VGNC:28726]
FE	ENSBTAG00000014567	NA	1	68580144	68667822	NA
FE RFI FI	ENSBTAG00000014583	CALM3	18	54169313	54178928	calmodulin 3 [Source:NCBI gene;Acc:520277]
RG ADG	ENSBTAG00000014600	ADCY8	14	10821670	11047549	adenylate cyclase 8 [Source:VGNC Symbol;Acc:VGNC:25649]
FE	ENSBTAG00000014792	MAP4K5	10	43357139	43484579	mitogen-activated protein kinase kinase kinase kinase 5 [Source:VGNC Symbol;Acc:VGNC:31208]
FI FW	ENSBTAG00000014832	TMEFF2	2	80997737	81275827	transmembrane protein with EGF like and two follistatin like domains 2 [Source:VGNC Symbol;Acc:VGNC:35940]
FE RG ADG	ENSBTAG00000014843	COPB2	1	130765733	130820131	coatomer protein complex subunit beta 2 [Source:VGNC Symbol;Acc:VGNC:27594]
FE	ENSBTAG00000014953	NA	18	61387281	61400651	NA
FI FW	ENSBTAG00000014991	PARD3	13	18982015	19337608	par-3 family cell polarity regulator [Source:VGNC Symbol;Acc:VGNC:32582]
RFI FI	ENSBTAG00000015000	VCP	8	59732258	59746989	valosin containing protein [Source:VGNC Symbol;Acc:VGNC:36780]
RFI FI	ENSBTAG00000015005	FANCG	8	59748226	59754144	FA complementation group G [Source:VGNC Symbol;Acc:VGNC:28858]
FI FW	ENSBTAG00000015056	RBP2	1	130685149	130710118	retinol binding protein 2 [Source:VGNC Symbol;Acc:VGNC:33813]
FE RFI	ENSBTAG00000015059	MMP13	15	5912037	5922736	matrix metallopeptidase 13 [Source:VGNC Symbol;Acc:VGNC:31518]
FE RFI	ENSBTAG00000015080	PHACTR3	13	57207491	57293850	phosphatase and actin regulator 3 [Source:VGNC Symbol;Acc:VGNC:57015]
FE RFI	ENSBTAG00000015155	HACD3	10	12383331	12413251	3-hydroxyacyl-CoA dehydratase 3 [Source:VGNC Symbol;Acc:VGNC:29738]
FE RFI	ENSBTAG00000015158	INTS14	10	12414154	12448221	integrator complex subunit 14 [Source:VGNC Symbol;Acc:VGNC:30227]
FE	ENSBTAG00000015177	PRSS23	29	8788703	8797308	serine protease 23 [Source:VGNC Symbol;Acc:VGNC:33416]
FE RFI RG	ENSBTAG00000015205	NCK2	11	45780703	45829966	NCK adaptor protein 2 [Source:VGNC Symbol;Acc:VGNC:31914]
FI ADG	ENSBTAG00000015335	ADGRB3	9	7914952	8455993	adhesion G protein-coupled receptor B3 [Source:HGNC Symbol;Acc:HGNC:945]
RG ADG	ENSBTAG00000015413	RASA2	1	128345232	128468029	RAS p21 protein activator 2 [Source:VGNC Symbol;Acc:VGNC:33736]
FE	ENSBTAG00000015527	MYO1D	19	17665144	18023500	myosin ID [Source:VGNC Symbol;Acc:VGNC:31819]
FW ADG	ENSBTAG00000015559	ERI3	3	102290329	102421170	ERI1 exoribonuclease family member 3 [Source:VGNC Symbol;Acc:VGNC:55169]
FE	ENSBTAG00000015730	BOLA-DMA	23	7204350	7207052	major histocompatibility complex, class II, DM alpha [Source:NCBI gene;Acc:282490]
FE RFI FI	ENSBTAG00000015793	RAB38	29	7560395	7625766	RAB38, member RAS oncogene family [Source:VGNC Symbol;Acc:VGNC:33646]
FE	ENSBTAG00000015904	RORA	10	48949618	49750993	RAR related orphan receptor A [Source:VGNC Symbol;Acc:VGNC:34088]
FE RFI	ENSBTAG00000015931	TTC4	3	92106927	92132082	tetratricopeptide repeat domain 4 [Source:VGNC Symbol;Acc:VGNC:36478]
FI FW	ENSBTAG00000015969	STK40	3	110074348	110109946	serine/threonine kinase 40 [Source:VGNC Symbol;Acc:VGNC:35402]
FE RG	ENSBTAG00000015994	LRRC63	12	16361601	16394987	leucine rich repeat containing 63 [Source:VGNC Symbol;Acc:VGNC:53823]
FE	ENSBTAG00000016113	ELSPBP1	18	55278948	55287983	epididymal sperm binding protein 1 [Source:VGNC Symbol;Acc:VGNC:28460]
RG ADG	ENSBTAG00000016119	LOC531174	15	48240561	48241508	olfactory receptor 52D1 [Source:NCBI gene;Acc:531174]
RFI FI	ENSBTAG00000016167	ATL2	11	20691386	20758963	atlastin GTPase 2 [Source:VGNC Symbol;Acc:VGNC:26266]
FE RFI	ENSBTAG00000016240	RNF157	19	56112050	56167541	ring finger protein 157 [Source:VGNC Symbol;Acc:VGNC:34031]
FE RG	ENSBTAG00000016268	XRCC1	18	52081208	52100015	X-ray repair cross complementing 1 [Source:HGNC Symbol;Acc:HGNC:12828]
FI FW	ENSBTAG00000016411	RNF122	27	28450185	28459083	ring finger protein 122 [Source:VGNC Symbol;Acc:VGNC:34015]
FI FW	ENSBTAG00000016413	DUSP26	27	28963365	28969954	dual specificity phosphatase 26 [Source:VGNC Symbol;Acc:VGNC:28258]
FE	ENSBTAG00000016427	COMMD7	13	62647738	62675887	COMM domain containing 7 [Source:VGNC Symbol;Acc:VGNC:27587]
FE	ENSBTAG00000016446	GOT1L1	27	32885370	32890975	glutamic-oxaloacetic transaminase 1 like 1 [Source:VGNC Symbol;Acc:VGNC:29502]
FE	ENSBTAG00000016502	NA	29	36806924	36809433	NA
FE RG	ENSBTAG00000016512	TTC21B	2	30433135	30531188	tetratricopeptide repeat domain 21B [Source:VGNC Symbol;Acc:VGNC:36460]
FE RG	ENSBTAG00000016549	CARMIL1	23	32029122	32339087	capping protein regulator and myosin 1 linker 1 [Source:VGNC Symbol;Acc:VGNC:26768]
RG ADG	ENSBTAG00000016566	ITGA9	22	10946332	11306693	integrin subunit alpha 9 [Source:VGNC Symbol;Acc:VGNC:30320]
FE	ENSBTAG00000016612	NEK9	10	86727710	86762452	NIMA related kinase 9 [Source:VGNC Symbol;Acc:VGNC:31999]
FE RFI FI	ENSBTAG00000016663	PIGN	24	60978529	61087325	phosphatidylinositol glycan anchor biosynthesis class N [Source:VGNC Symbol;Acc:VGNC:32873]
RG ADG	ENSBTAG00000016666	RELCH	24	61087762	61201878	RAB11 binding and LisH domain, coiled-coil and HEAT repeat containing [Source:VGNC Symbol;Acc:VGNC:30569]
FE RFI	ENSBTAG00000016791	PEX7	9	75813334	75891921	peroxisomal biogenesis factor 7 [Source:VGNC Symbol;Acc:VGNC:32764]
FE RG	ENSBTAG00000016926	C13H20orf85	13	58709492	58725285	chromosome 13 C20orf85 homolog [Source:VGNC Symbol;Acc:VGNC:49172]
FE RFI	ENSBTAG00000016990	USP24	3	91711045	91866000	ubiquitin specific peptidase 24 [Source:VGNC Symbol;Acc:VGNC:36717]
FE FI	ENSBTAG00000017024	PPARGC1A	6	44854113	44960668	PPARG coactivator 1 alpha [Source:VGNC Symbol;Acc:VGNC:33184]
RFI FI	ENSBTAG00000017078	FAM114A2	7	67287094	67321469	family with sequence similarity 114 member A2 [Source:VGNC Symbol;Acc:VGNC:55220]
RFI FI	ENSBTAG00000017079	MFAP3	7	67331187	67338606	microfibril associated protein 3 [Source:VGNC Symbol;Acc:VGNC:50216]
RFI FI	ENSBTAG00000017082	POR	25	34672093	34726073	cytochrome p450 oxidoreductase [Source:VGNC Symbol;Acc:VGNC:33169]
FE	ENSBTAG00000017132	TTC22	3	92059023	92083335	tetratricopeptide repeat domain 22 [Source:VGNC Symbol;Acc:VGNC:50116]
FI FW	ENSBTAG00000017133	GINS4	27	36143518	36159007	GINS complex subunit 4 [Source:VGNC Symbol;Acc:VGNC:29363]
FE	ENSBTAG00000017249	SBSPON	14	38554723	38585200	somatomedin B and thrombospondin type 1 domain containing [Source:VGNC Symbol;Acc:VGNC:34311]
FE RFI	ENSBTAG00000017310	EVA1C	1	2259115	2360138	eva-1 homolog C [Source:VGNC Symbol;Acc:VGNC:28633]
RG ADG	ENSBTAG00000017354	MPP7	13	36610252	36833259	membrane palmitoylated protein 7 [Source:VGNC Symbol;Acc:VGNC:31586]
FE	ENSBTAG00000017362	CNOT6	7	493450	574753	CCR4-NOT transcription complex subunit 6 [Source:VGNC Symbol;Acc:VGNC:27520]
FW ADG	ENSBTAG00000017393	L3MBTL3	9	69159349	69262020	L3MBTL3, histone methyl-lysine binding protein [Source:VGNC Symbol;Acc:VGNC:50640]
FE RG	ENSBTAG00000017397	ZNF423	18	18041277	18392207	zinc finger protein 423 [Source:VGNC Symbol;Acc:VGNC:37273]
FE RG	ENSBTAG00000017473	LAMC3	11	101247082	101315225	laminin subunit gamma 3 [Source:HGNC Symbol;Acc:HGNC:6494]
RG ADG	ENSBTAG00000017564	CGN	3	19290676	19309322	cingulin [Source:VGNC Symbol;Acc:VGNC:27258]
RG ADG	ENSBTAG00000017642	BMP3	6	97585533	97613023	bone morphogenetic protein 3 [Source:VGNC Symbol;Acc:VGNC:26518]
FE RG ADG	ENSBTAG00000017647	LOC520778	15	48731978	48733880	ubiquilin 3-like [Source:NCBI gene;Acc:520778]
RG ADG	ENSBTAG00000017655	PALMD	3	43688103	43748131	palmdelphin [Source:VGNC Symbol;Acc:VGNC:32560]
FI FW	ENSBTAG00000017676	TPK1	4	108539467	108922091	thiamin pyrophosphokinase 1 [Source:VGNC Symbol;Acc:VGNC:36251]
FE	ENSBTAG00000017717	RALYL	14	80076505	80281851	RALY RNA binding protein like [Source:VGNC Symbol;Acc:VGNC:55755]
RG ADG	ENSBTAG00000017764	HDAC4	3	118937215	119412428	histone deacetylase 4 [Source:VGNC Symbol;Acc:VGNC:50611]
FE	ENSBTAG00000017798	ERH	10	81521060	81533819	ERH, mRNA splicing and mitosis factor [Source:VGNC Symbol;Acc:VGNC:28581]
FE	ENSBTAG00000017811	SLC39A9	10	81533907	81577272	solute carrier family 39 member 9 [Source:VGNC Symbol;Acc:VGNC:34869]
FE RG	ENSBTAG00000017839	TIAM1	1	3483533	3721930	T cell lymphoma invasion and metastasis 1 [Source:VGNC Symbol;Acc:VGNC:56334]
FE RG	ENSBTAG00000017907	COG3	12	15631826	15690756	component of oligomeric golgi complex 3 [Source:VGNC Symbol;Acc:VGNC:27548]
RG ADG	ENSBTAG00000017929	ACTRT2	16	51277884	51279299	actin related protein T2 [Source:VGNC Symbol;Acc:VGNC:25590]
FE	ENSBTAG00000017981	ADRB3	27	32912525	32915668	adrenoceptor beta 3 [Source:VGNC Symbol;Acc:VGNC:25698]
FE RFI FI	ENSBTAG00000018013	EMP3	18	55482512	55486850	epithelial membrane protein 3 [Source:VGNC Symbol;Acc:VGNC:28483]
FE	ENSBTAG00000018130	MAP2	2	97843887	97988140	microtubule associated protein 2 [Source:VGNC Symbol;Acc:VGNC:31182]
FE RFI	ENSBTAG00000018147	NXPH2	2	58582461	58712391	neurexophilin 2 [Source:VGNC Symbol;Acc:VGNC:32381]
FE RFI RG	ENSBTAG00000018179	PCDH8	12	10938751	10943209	protocadherin 8 [Source:VGNC Symbol;Acc:VGNC:32622]
FE RFI	ENSBTAG00000018220	RGSL1	16	65028277	65085110	regulator of G protein signaling like 1 [Source:VGNC Symbol;Acc:VGNC:33928]
RFI FI	ENSBTAG00000018318	DNAJB5	8	59688148	59695910	DnaJ heat shock protein family (Hsp40) member B5 [Source:VGNC Symbol;Acc:VGNC:56945]
RG ADG	ENSBTAG00000018395	KIAA1217	13	25342822	25682179	KIAA1217 [Source:VGNC Symbol;Acc:VGNC:30566]
FW ADG	ENSBTAG00000018404	PRKG1	26	6906081	8343629	protein kinase cGMP-dependent 1 [Source:VGNC Symbol;Acc:VGNC:33340]
FE	ENSBTAG00000018421	WWP2	18	36955238	37096910	WW domain containing E3 ubiquitin protein ligase 2 [Source:VGNC Symbol;Acc:VGNC:36979]
FE	ENSBTAG00000018431	NAV2	29	25049904	25356586	neuron navigator 2 [Source:VGNC Symbol;Acc:VGNC:31891]
RG ADG	ENSBTAG00000018520	SCN1A	2	30321635	30415283	sodium voltage-gated channel alpha subunit 1 [Source:VGNC Symbol;Acc:VGNC:34345]
RG ADG	ENSBTAG00000018629	CWF19L2	15	16346715	16484043	CWF19 like cell cycle control factor 2 [Source:HGNC Symbol;Acc:HGNC:26508]
FE RG	ENSBTAG00000018644	PDZRN3	22	28238772	28506578	PDZ domain containing ring finger 3 [Source:VGNC Symbol;Acc:VGNC:32731]
FE	ENSBTAG00000018694	ACSS3	5	10731241	10905490	acyl-CoA synthetase short chain family member 3 [Source:VGNC Symbol;Acc:VGNC:25572]
FE RFI	ENSBTAG00000018851	MYCBP2	12	52496959	52769208	MYC binding protein 2, E3 ubiquitin protein ligase [Source:VGNC Symbol;Acc:VGNC:31785]
RG ADG	ENSBTAG00000018870	OTOA	25	20377460	20446651	otoancorin [Source:VGNC Symbol;Acc:VGNC:32483]
FE RFI FI	ENSBTAG00000018901	CTIF	24	48769621	49013492	cap binding complex dependent translation initiation factor [Source:VGNC Symbol;Acc:VGNC:27797]
FE RFI	ENSBTAG00000018919	OR5AU1	10	26005891	26006826	olfactory receptor family 5 subfamily AU member 1 [Source:HGNC Symbol;Acc:HGNC:15362]
FE	ENSBTAG00000019204	RTN3	29	42665350	42815403	reticulon 3 [Source:NCBI gene;Acc:359721]
FE	ENSBTAG00000019208	C29H11orf95	29	42735168	42738131	chromosome 29 C11orf95 homolog [Source:VGNC Symbol;Acc:VGNC:56294]
FI FW	ENSBTAG00000019210	ADCY2	20	65505171	65653865	adenylate cyclase 2 [Source:VGNC Symbol;Acc:VGNC:25643]
RG ADG	ENSBTAG00000019220	SMARCA4	7	16648313	16738471	SWI/SNF related, matrix associated, actin dependent regulator of chromatin, subfamily a, member 4 [Source:VGNC Symbol;Acc:VGNC:34987]
FE RG ADG	ENSBTAG00000019278	KNTC1	17	55103142	55169764	kinetochore associated 1 [Source:VGNC Symbol;Acc:VGNC:30699]
FE	ENSBTAG00000019302	BCL2	24	61914152	62105526	BCL2, apoptosis regulator [Source:VGNC Symbol;Acc:VGNC:26445]
FE RG	ENSBTAG00000019406	IGF2BP3	4	32077891	32222388	insulin like growth factor 2 mRNA binding protein 3 [Source:VGNC Symbol;Acc:VGNC:30081]
FE	ENSBTAG00000019426	RNF175	17	3880448	3946699	ring finger protein 175 [Source:VGNC Symbol;Acc:VGNC:34037]
FE	ENSBTAG00000019453	PTGES	11	100143653	100155090	prostaglandin E synthase [Source:VGNC Symbol;Acc:VGNC:33505]
FE	ENSBTAG00000019463	SLC25A39	19	44752354	44756897	solute carrier family 25 member 39 [Source:VGNC Symbol;Acc:VGNC:34764]
FE	ENSBTAG00000019595	EGFLAM	20	35999051	36178472	EGF like, fibronectin type III and laminin G domains [Source:VGNC Symbol;Acc:VGNC:55044]
FE	ENSBTAG00000019606	IFT52	13	72886683	72924464	intraflagellar transport 52 [Source:VGNC Symbol;Acc:VGNC:30070]
FE RG	ENSBTAG00000019683	LYPD6B	2	47068951	47099371	LY6/PLAUR domain containing 6B [Source:VGNC Symbol;Acc:VGNC:31104]
FE RFI	ENSBTAG00000019722	GUCY2C	5	95605339	95670749	guanylate cyclase 2C [Source:VGNC Symbol;Acc:VGNC:29722]
FE RFI	ENSBTAG00000019808	CCSER1	6	35100701	35938394	coiled-coil serine rich protein 1 [Source:VGNC Symbol;Acc:VGNC:26993]
FE RG	ENSBTAG00000019924	DDHD1	10	65907458	65971345	DDHD domain containing 1 [Source:VGNC Symbol;Acc:VGNC:27943]
FI FW	ENSBTAG00000019980	DGKI	4	101862571	102182929	diacylglycerol kinase iota [Source:VGNC Symbol;Acc:VGNC:28030]
FW ADG	ENSBTAG00000020028	RBP1	1	130588843	130615791	retinol binding protein 1 [Source:VGNC Symbol;Acc:VGNC:33812]
FE RFI RG	ENSBTAG00000020036	CDCP2	3	92646538	92666926	CUB domain containing protein 2 [Source:VGNC Symbol;Acc:VGNC:53855]
FE RFI	ENSBTAG00000020037	CYB5RL	3	92609054	92621021	cytochrome b5 reductase-like [Source:NCBI gene;Acc:526748]
RG ADG	ENSBTAG00000020048	MAPK10	6	102687307	103063481	mitogen-activated protein kinase 10 [Source:VGNC Symbol;Acc:VGNC:31213]
FE RFI FI	ENSBTAG00000020056	COL12A1	9	14869511	14983763	collagen type XII alpha 1 chain [Source:VGNC Symbol;Acc:VGNC:52756]
FW ADG	ENSBTAG00000020084	LONRF1	27	23317248	23362082	LON peptidase N-terminal domain and ring finger 1 [Source:VGNC Symbol;Acc:VGNC:30949]
FI FW ADG	ENSBTAG00000020099	STMN2	14	44969002	45027081	stathmin 2 [Source:VGNC Symbol;Acc:VGNC:35404]
RG ADG	ENSBTAG00000020205	NA	10	8417822	8523989	NA
FI FW	ENSBTAG00000020238	RIMS1	9	11681040	11932521	regulating synaptic membrane exocytosis 1 [Source:VGNC Symbol;Acc:VGNC:53801]
FE	ENSBTAG00000020311	USP20	11	100237005	100281194	ubiquitin specific peptidase 20 [Source:VGNC Symbol;Acc:VGNC:36715]
FE	ENSBTAG00000020313	FNBP1	11	100289059	100374967	formin binding protein 1 [Source:VGNC Symbol;Acc:VGNC:29059]
RG ADG	ENSBTAG00000020382	RIN2	13	39808123	39871299	Ras and Rab interactor 2 [Source:VGNC Symbol;Acc:VGNC:33976]
FE RG ADG	ENSBTAG00000020384	WDR47	3	34446314	34506800	WD repeat domain 47 [Source:VGNC Symbol;Acc:VGNC:36903]
FE RFI	ENSBTAG00000020425	TFAP2D	23	22997916	23057661	transcription factor AP-2 delta [Source:VGNC Symbol;Acc:VGNC:35779]
FW ADG	ENSBTAG00000020444	MAST2	3	100674202	100769017	microtubule associated serine/threonine kinase 2 [Source:VGNC Symbol;Acc:VGNC:31258]
FE RFI	ENSBTAG00000020843	PCSK1	7	98155674	98199486	proprotein convertase subtilisin/kexin type 1 [Source:VGNC Symbol;Acc:VGNC:32646]
FI FW	ENSBTAG00000020861	CHAMP1	12	91100867	91103281	chromosome alignment maintaining phosphoprotein 1 [Source:VGNC Symbol;Acc:VGNC:27268]
FE RFI	ENSBTAG00000020887	CACNA1E	16	64095722	64426026	calcium voltage-gated channel subunit alpha1 E [Source:VGNC Symbol;Acc:VGNC:26675]
RG ADG	ENSBTAG00000020964	STRIP1	3	33482961	33503780	striatin interacting protein 1 [Source:VGNC Symbol;Acc:VGNC:35422]
FE	ENSBTAG00000021033	SGK2	13	72864074	72883520	SGK2, serine/threonine kinase 2 [Source:VGNC Symbol;Acc:VGNC:34542]
FE RFI	ENSBTAG00000021045	E2F3	23	37262021	37343620	E2F transcription factor 3 [Source:VGNC Symbol;Acc:VGNC:28287]
FE	ENSBTAG00000021076	TNRC6B	5	112043301	112172811	trinucleotide repeat containing 6B [Source:VGNC Symbol;Acc:VGNC:36205]
FW ADG	ENSBTAG00000021133	TENM3	27	12619929	12807702	teneurin transmembrane protein 3 [Source:VGNC Symbol;Acc:VGNC:35743]
FE RG ADG	ENSBTAG00000021291	STXBP6	21	35415163	35655955	syntaxin binding protein 6 [Source:VGNC Symbol;Acc:VGNC:35450]
FE RG	ENSBTAG00000021360	RASGEF1C	7	1003251	1037325	RasGEF domain family member 1C [Source:VGNC Symbol;Acc:VGNC:55302]
FE	ENSBTAG00000021381	DAAM2	23	13775149	13829110	dishevelled associated activator of morphogenesis 2 [Source:VGNC Symbol;Acc:VGNC:27863]
FE	ENSBTAG00000021428	CNDP1	24	4231234	4259140	carnosine dipeptidase 1 [Source:VGNC Symbol;Acc:VGNC:27493]
FE RFI	ENSBTAG00000021442	CRTAP	22	7532626	7565025	cartilage associated protein [Source:VGNC Symbol;Acc:VGNC:27727]
FE	ENSBTAG00000021444	TWIST2	3	118630617	118690526	twist family bHLH transcription factor 2 [Source:VGNC Symbol;Acc:VGNC:36526]
FE RG	ENSBTAG00000021516	GSTA1	23	24875608	24890466	glutathione S-transferase alpha 1 [Source:NCBI gene;Acc:777644]
FE	ENSBTAG00000021566	PAX2	26	21470763	21546730	paired box 2 [Source:VGNC Symbol;Acc:VGNC:32596]
FE RFI	ENSBTAG00000021728	OGDHL	28	44224198	44251162	oxoglutarate dehydrogenase like [Source:VGNC Symbol;Acc:VGNC:32407]
FW ADG	ENSBTAG00000021735	GALNT14	11	68745032	68963585	polypeptide N-acetylgalactosaminyltransferase 14 [Source:VGNC Symbol;Acc:VGNC:29227]
RG ADG	ENSBTAG00000021841	CHD7	14	28044276	28171159	chromodomain helicase DNA binding protein 7 [Source:VGNC Symbol;Acc:VGNC:27282]
RFI FI	ENSBTAG00000021885	RSPO4	13	60684667	60691970	R-spondin 4 [Source:VGNC Symbol;Acc:VGNC:34190]
RG FW ADG	ENSBTAG00000021911	PTPRG	22	39175038	40360572	protein tyrosine phosphatase, receptor type G [Source:VGNC Symbol;Acc:VGNC:33551]
FW ADG	ENSBTAG00000021939	ELAC2	19	31965968	31982771	elaC ribonuclease Z 2 [Source:VGNC Symbol;Acc:VGNC:28422]
FE RFI	ENSBTAG00000021997	ITSN1	1	944294	1188287	intersectin 1 [Source:VGNC Symbol;Acc:VGNC:30352]
FW ADG	ENSBTAG00000022000	CACNB2	13	33005028	33285264	calcium voltage-gated channel auxiliary subunit beta 2 [Source:VGNC Symbol;Acc:VGNC:26684]
FE RFI	ENSBTAG00000022004	FLNB	22	43674720	43815706	filamin B [Source:VGNC Symbol;Acc:VGNC:29034]
FI FW	ENSBTAG00000022244	ACTN3	29	45230682	45242282	actinin alpha 3 [Source:VGNC Symbol;Acc:VGNC:53654]
FE RFI	ENSBTAG00000022449	SCD5	6	99233279	99410753	stearoyl-CoA desaturase 5 [Source:VGNC Symbol;Acc:VGNC:34328]
FW ADG	ENSBTAG00000022819	ONECUT2	24	57193944	57239492	one cut homeobox 2 [Source:VGNC Symbol;Acc:VGNC:56369]
FE RFI	ENSBTAG00000022887	ZNF407	24	3841029	4197665	zinc finger protein 407 [Source:HGNC Symbol;Acc:HGNC:19904]
FI FW ADG	ENSBTAG00000023023	NA	28	42317524	42364278	NA
FE RFI	ENSBTAG00000023028	WDFY4	28	43426276	43657765	WDFY family member 4 [Source:VGNC Symbol;Acc:VGNC:55999]
FE RFI FI	ENSBTAG00000023377	SH3BP5	1	154024457	154103515	SH3 domain binding protein 5 [Source:VGNC Symbol;Acc:VGNC:34568]
FE RFI	ENSBTAG00000023419	SULT2A1	18	55173175	55191604	sulfotransferase family, cytosolic, 2A, dehydroepiandrosterone (DHEA)-preferring, member 1 [Source:NCBI gene;Acc:533560]
FE	ENSBTAG00000023788	EXD3	11	105728961	105770612	exonuclease 3'-5' domain containing 3 [Source:VGNC Symbol;Acc:VGNC:28641]
RG ADG	ENSBTAG00000023912	LOC515027	15	48073493	48074464	olfactory receptor 52N4 [Source:NCBI gene;Acc:515027]
FE RFI	ENSBTAG00000024015	PTPRM	24	40768713	41437121	protein tyrosine phosphatase, receptor type M [Source:VGNC Symbol;Acc:VGNC:33553]
FI FW	ENSBTAG00000024095	THRAP3	3	110137251	110208496	thyroid hormone receptor associated protein 3 [Source:VGNC Symbol;Acc:VGNC:35846]
FE	ENSBTAG00000024387	PNPLA8	4	49867702	49907595	patatin like phospholipase domain containing 8 [Source:VGNC Symbol;Acc:VGNC:33095]
RFI FI	ENSBTAG00000024545	NA	17	3121446	3319247	NA
FE	ENSBTAG00000024603	NCOR2	17	53568327	53708353	nuclear receptor corepressor 2 [Source:HGNC Symbol;Acc:HGNC:7673]
FE RFI	ENSBTAG00000024643	VEPH1	1	110986517	111211551	ventricular zone expressed PH domain containing 1 [Source:VGNC Symbol;Acc:VGNC:36787]
FE RG	ENSBTAG00000025029	MAN2A1	7	111396329	111604883	mannosidase alpha class 2A member 1 [Source:VGNC Symbol;Acc:VGNC:31164]
FE RFI	ENSBTAG00000025263	FAM160A1	17	6089371	6207768	family with sequence similarity 160 member A1 [Source:VGNC Symbol;Acc:VGNC:28739]
FE RG ADG	ENSBTAG00000025266	UBQLN3	15	48706648	48709290	ubiquilin 3 [Source:VGNC Symbol;Acc:VGNC:54895]
FE RG	ENSBTAG00000025485	NA	23	24851502	24872822	NA
FE	ENSBTAG00000025589	CDKAL1	23	36601290	37218380	CDK5 regulatory subunit associated protein 1 like 1 [Source:VGNC Symbol;Acc:VGNC:27137]
FE	ENSBTAG00000025718	HMGCLL1	23	4709297	4906605	3-hydroxymethyl-3-methylglutaryl-CoA lyase like 1 [Source:VGNC Symbol;Acc:VGNC:29878]
FW ADG	ENSBTAG00000025893	CDH12	20	51511369	51623613	cadherin 12 [Source:VGNC Symbol;Acc:VGNC:54415]
FE	ENSBTAG00000025942	HPGD	8	6642818	6680546	15-hydroxyprostaglandin dehydrogenase [Source:VGNC Symbol;Acc:VGNC:56973]
FI ADG	ENSBTAG00000026004	CNTNAP4	18	3505270	3744371	contactin associated protein like 4 [Source:VGNC Symbol;Acc:VGNC:27541]
FE RFI	ENSBTAG00000026481	RGS8	16	65184211	65210675	regulator of G protein signaling 8 [Source:VGNC Symbol;Acc:VGNC:33925]
RFI FI	ENSBTAG00000026812	NA	2	89783382	89858016	NA
RFI FI	ENSBTAG00000027064	BTBD11	5	70923456	71257389	BTB domain containing 11 [Source:VGNC Symbol;Acc:VGNC:26585]
FE	ENSBTAG00000027151	ARHGAP26	7	55822283	56166010	Rho GTPase activating protein 26 [Source:VGNC Symbol;Acc:VGNC:26084]
RG ADG	ENSBTAG00000027420	LOC617402	13	42488775	42493105	cystatin [Source:NCBI gene;Acc:617402]
RG ADG	ENSBTAG00000027625	SFRP1	27	35900362	35943920	secreted frizzled related protein 1 [Source:VGNC Symbol;Acc:VGNC:34520]
FE	ENSBTAG00000027654	EIF4EBP1	27	32951594	32973435	eukaryotic translation initiation factor 4E binding protein 1 [Source:VGNC Symbol;Acc:VGNC:28412]
FE	ENSBTAG00000029544	RF00004	10	81528971	81529108	NA
FI FW	ENSBTAG00000029811	bta-mir-378-1	7	63067301	63067366	bta-mir-378-1 [Source:miRBase;Acc:MI0009819]
FE RFI	ENSBTAG00000030189	EFCAB6	5	115127019	115419183	EF-hand calcium binding domain 6 [Source:VGNC Symbol;Acc:VGNC:28346]
FE RFI RG	ENSBTAG00000030623	NA	3	92136670	92190804	NA
FE FI	ENSBTAG00000030667	CCDC114	18	55451272	55478671	coiled-coil domain containing 114 [Source:VGNC Symbol;Acc:VGNC:26836]
FE RFI	ENSBTAG00000030683	LOC511240	5	72049628	72052680	protein HP-25 homolog 1 [Source:NCBI gene;Acc:511240]
RG ADG	ENSBTAG00000030686	RAVER2	3	80962816	81052011	ribonucleoprotein, PTB binding 2 [Source:VGNC Symbol;Acc:VGNC:33766]
FE	ENSBTAG00000030718	SPATA3	2	119614004	119634945	spermatogenesis associated 3 [Source:VGNC Symbol;Acc:VGNC:35183]
FI ADG	ENSBTAG00000030775	PCBP3	1	147132679	147359843	poly(rC) binding protein 3 [Source:VGNC Symbol;Acc:VGNC:53597]
FE	ENSBTAG00000031178	SLC9A9	1	126040089	126704342	solute carrier family 9 member A9 [Source:VGNC Symbol;Acc:VGNC:34947]
FE	ENSBTAG00000031377	SYCP2L	23	45119091	45181407	synaptonemal complex protein 2 like [Source:VGNC Symbol;Acc:VGNC:54239]
FE	ENSBTAG00000031432	LYRM4	23	49282979	49374341	LYR motif containing 4 [Source:VGNC Symbol;Acc:VGNC:31110]
FE RFI	ENSBTAG00000031461	SNX7	3	44657522	44775833	sorting nexin 7 [Source:VGNC Symbol;Acc:VGNC:35113]
FE RG	ENSBTAG00000031669	CTNNA2	11	54723190	55906462	catenin alpha 2 [Source:NCBI gene;Acc:527492]
FE	ENSBTAG00000031825	NA	23	28813849	28814950	NA
FE RFI	ENSBTAG00000032193	REG4	3	23593213	23614190	regenerating family member 4 [Source:VGNC Symbol;Acc:VGNC:55669]
RG ADG	ENSBTAG00000032223	COG7	25	21298396	21388539	component of oligomeric golgi complex 7 [Source:VGNC Symbol;Acc:VGNC:27551]
RG ADG	ENSBTAG00000032255	OR56B4	15	48060530	48061492	olfactory receptor, family 56, subfamily B, member 4 [Source:NCBI gene;Acc:787843]
FE RG	ENSBTAG00000032289	ARHGAP15	2	53065587	53732838	Rho GTPase activating protein 15 [Source:VGNC Symbol;Acc:VGNC:26076]
FE RG	ENSBTAG00000032301	SLC26A7	14	75397723	75546727	solute carrier family 26 member 7 [Source:VGNC Symbol;Acc:VGNC:34782]
FE RFI	ENSBTAG00000032538	TPRG1	1	78604073	78758431	tumor protein p63 regulated 1 [Source:VGNC Symbol;Acc:VGNC:36261]
FE RFI	ENSBTAG00000033056	PLD5	16	35407318	35635138	phospholipase D family member 5 [Source:VGNC Symbol;Acc:VGNC:32999]
FW ADG	ENSBTAG00000033268	ZFHX4	14	41988047	42189775	zinc finger homeobox 4 [Source:VGNC Symbol;Acc:VGNC:37158]
FE	ENSBTAG00000033298	LYRM9	19	20014789	20030248	LYR motif containing 9 [Source:NCBI gene;Acc:615250]
FE RG ADG	ENSBTAG00000033727	RBPMS	27	25637686	25816012	RNA binding protein, mRNA processing factor [Source:VGNC Symbol;Acc:VGNC:52815]
FI FW	ENSBTAG00000033998	RFX8	11	6310570	6361314	RFX family member 8, lacking RFX DNA binding domain [Source:HGNC Symbol;Acc:HGNC:37253]
FI FW	ENSBTAG00000034075	SLC7A11	17	19729366	19808282	solute carrier family 7 member 11 [Source:VGNC Symbol;Acc:VGNC:34926]
RFI FI	ENSBTAG00000034077	ASIP	13	64234645	64239783	agouti signaling protein [Source:VGNC Symbol;Acc:VGNC:26214]
RFI FI	ENSBTAG00000034113	GALNT10	7	67469564	67692108	polypeptide N-acetylgalactosaminyltransferase 10 [Source:VGNC Symbol;Acc:VGNC:29223]
FE	ENSBTAG00000034373	CDH13	18	9512739	10162782	cadherin 13 [Source:VGNC Symbol;Acc:VGNC:27093]
FE	ENSBTAG00000034393	FAM149A	27	15259440	15300915	family with sequence similarity 149 member A [Source:VGNC Symbol;Acc:VGNC:55045]
FE	ENSBTAG00000034522	SLC10A7	17	11923471	12064069	solute carrier family 10 member 7 [Source:NCBI gene;Acc:613859]
FW ADG	ENSBTAG00000034657	NA	11	1886690	1891332	NA
FE	ENSBTAG00000034776	DDAH1	3	58808970	58965541	dimethylarginine dimethylaminohydrolase 1 [Source:VGNC Symbol;Acc:VGNC:27939]
FE	ENSBTAG00000034845	NA	29	7416802	7417182	NA
FI FW	ENSBTAG00000035007	GALNTL6	8	3816704	5330369	polypeptide N-acetylgalactosaminyltransferase like 6 [Source:VGNC Symbol;Acc:VGNC:29238]
FE RG	ENSBTAG00000035696	UCN3	13	43605579	43610260	urocortin 3 [Source:VGNC Symbol;Acc:VGNC:36639]
FE	ENSBTAG00000035945	NA	4	50336301	50347162	NA
FE	ENSBTAG00000036224	MGC157082	18	61318606	61401807	uncharacterized LOC788038 [Source:NCBI gene;Acc:788038]
FI FW ADG	ENSBTAG00000036392	bta-mir-371	18	61145844	61145922	bta-mir-371 [Source:miRBase;Acc:MI0009815]
RFI FI	ENSBTAG00000036995	RF00001	9	70106220	70106320	NA
FE RG	ENSBTAG00000037383	NA	21	16720161	16909145	NA
FE RG ADG	ENSBTAG00000037465	TRIM34	15	48531198	48578157	tripartite motif containing 34 [Source:NCBI gene;Acc:539820]
FE RFI	ENSBTAG00000037756	TET1	28	25073149	25191276	tet methylcytosine dioxygenase 1 [Source:VGNC Symbol;Acc:VGNC:55994]
RG ADG	ENSBTAG00000037794	MYH4	19	30080604	30103436	myosin heavy chain 4 [Source:VGNC Symbol;Acc:VGNC:55854]
RFI FI	ENSBTAG00000037804	IKZF2	2	101527602	101706119	IKAROS family zinc finger 2 [Source:VGNC Symbol;Acc:VGNC:56125]
FE	ENSBTAG00000037949	GSTA5	23	24894759	24916117	glutathione S-transferase alpha 5 [Source:NCBI gene;Acc:521685]
FI FW ADG	ENSBTAG00000038149	NLRP12	18	61091348	61143063	NLR family pyrin domain containing 12 [Source:VGNC Symbol;Acc:VGNC:52210]
FE RG	ENSBTAG00000038180	SCN2A	2	30981157	31119776	sodium voltage-gated channel alpha subunit 2 [Source:VGNC Symbol;Acc:VGNC:34347]
FE	ENSBTAG00000038281	CSMD3	14	53901591	54429251	CUB and Sushi multiple domains 3 [Source:HGNC Symbol;Acc:HGNC:19291]
FI FW	ENSBTAG00000038617	SH3D21	3	110121046	110134882	SH3 domain containing 21 [Source:VGNC Symbol;Acc:VGNC:34571]
RG ADG	ENSBTAG00000038637	LOC528807	15	48763977	48764918	olfactory receptor 51I2 [Source:NCBI gene;Acc:528807]
FE	ENSBTAG00000038823	NA	19	7499724	7521941	NA
FE	ENSBTAG00000038920	VPS13C	10	48088919	48268869	vacuolar protein sorting 13 homolog C [Source:VGNC Symbol;Acc:VGNC:36810]
FE	ENSBTAG00000038970	ZBTB14	24	39250142	39251488	zinc finger and BTB domain containing 14 [Source:VGNC Symbol;Acc:VGNC:37061]
FE RG	ENSBTAG00000039201	NA	11	92215374	92221901	NA
FE RFI	ENSBTAG00000039275	ERAP2	7	98715725	98767729	endoplasmic reticulum aminopeptidase 2 [Source:VGNC Symbol;Acc:VGNC:28561]
FI FW	ENSBTAG00000039384	LOC511175	6	26043475	26064216	uncharacterized LOC511175 [Source:NCBI gene;Acc:511175]
FE RFI	ENSBTAG00000039971	LOC514658	18	55195158	55212513	bile salt sulfotransferase [Source:NCBI gene;Acc:514658]
RFI FI	ENSBTAG00000039980	CLECL1	5	100762265	100779160	C-type lectin like 1 [Source:NCBI gene;Acc:618591]
RG ADG	ENSBTAG00000039989	NA	25	20382747	20382890	NA
FE RFI	ENSBTAG00000040054	NA	18	55235067	55235856	NA
FE	ENSBTAG00000040313	PARS2	3	92098624	92100051	prolyl-tRNA synthetase 2, mitochondrial [Source:VGNC Symbol;Acc:VGNC:49561]
FE RG	ENSBTAG00000042143	RF00584	7	15891232	15891318	small nucleolar RNA, C/D box 105 [Source:HGNC Symbol;Acc:HGNC:32769]
FE	ENSBTAG00000042382	RF00026	28	41535977	41536083	NA
RG ADG	ENSBTAG00000042478	RF00403	10	8390697	8390830	NA
RFI FI	ENSBTAG00000042501	RF00045	13	64227615	64227799	NA
FE	ENSBTAG00000042523	RF00026	28	41548683	41548785	NA
FE RFI	ENSBTAG00000042761	RF00019	10	12405973	12406080	NA
RFI FI	ENSBTAG00000042917	RF00026	8	59682717	59682823	NA
FE	ENSBTAG00000042943	RF00026	12	48186737	48186843	NA
FE	ENSBTAG00000043185	RF00026	22	8270851	8270955	NA
RFI FI	ENSBTAG00000043344	RF00156	8	60925685	60925816	NA
FI FW	ENSBTAG00000043698	RF00100	22	60790445	60790742	NA
FI FW	ENSBTAG00000043711	RF00001	7	77152337	77152455	NA
FW ADG	ENSBTAG00000043723	RF00100	27	39792751	39793060	NA
FE RFI	ENSBTAG00000043800	RF00026	17	6371341	6371447	NA
FE	ENSBTAG00000043960	MTHFD2L	6	90842934	90985937	methylenetetrahydrofolate dehydrogenase (NADP+ dependent) 2 like [Source:NCBI gene;Acc:536269]
FE RFI	ENSBTAG00000043993	C1H21orf62	1	2029406	2048813	chromosome 1 C21orf62 homolog [Source:VGNC Symbol;Acc:VGNC:52663]
FI FW	ENSBTAG00000044023	CDK6	4	9792303	10039520	cyclin dependent kinase 6 [Source:VGNC Symbol;Acc:VGNC:27133]
RG ADG	ENSBTAG00000044075	SRPRB	1	136636526	136676796	SRP receptor subunit beta [Source:VGNC Symbol;Acc:VGNC:35291]
RFI FI	ENSBTAG00000044126	SNTB1	14	84253919	84504093	syntrophin beta 1 [Source:HGNC Symbol;Acc:HGNC:11168]
RFI FI	ENSBTAG00000044135	PIGO	8	59755657	59762312	phosphatidylinositol glycan anchor biosynthesis class O [Source:VGNC Symbol;Acc:VGNC:32874]
FE RFI RG	ENSBTAG00000044141	MROH7	3	92136706	92165969	maestro heat like repeat family member 7 [Source:NCBI gene;Acc:522301]
FW ADG	ENSBTAG00000044144	GUCY1A2	15	16604381	17100655	guanylate cyclase 1 soluble subunit alpha 2 [Source:VGNC Symbol;Acc:VGNC:29719]
FI FW	ENSBTAG00000044179	CERS6	2	27407917	27758923	ceramide synthase 6 [Source:VGNC Symbol;Acc:VGNC:27228]
FE	ENSBTAG00000044233	RF00026	22	47402830	47402923	NA
FE	ENSBTAG00000044255	NA	4	49798034	49798109	NA
FW ADG	ENSBTAG00000044265	bta-mir-2339	19	31973541	31973612	bta-mir-2339 [Source:miRBase;Acc:MI0011366]
FE RG	ENSBTAG00000044299	bta-mir-2284i	1	3580210	3580286	bta-mir-2284i [Source:miRBase;Acc:MI0011294]
FE FI	ENSBTAG00000044347	RF00026	29	36494178	36494277	NA
FE RG	ENSBTAG00000044409	RF00156	3	78825779	78825898	NA
RFI FI	ENSBTAG00000044465	NA	8	59737060	59737139	NA
FE	ENSBTAG00000044489	NA	8	102208755	102208824	NA
FI FW	ENSBTAG00000044658	RF00026	2	81124644	81124730	NA
FE RG	ENSBTAG00000044924	RF01173	7	15892655	15892729	small nucleolar RNA, C/D box 105B [Source:HGNC Symbol;Acc:HGNC:33572]
FE RFI	ENSBTAG00000045146	NA	2	58619451	58619545	NA
FE	ENSBTAG00000045276	NA	10	15241725	15241798	NA
FE RFI FI	ENSBTAG00000045359	RF00001	27	38109426	38109462	NA
FE	ENSBTAG00000045372	RF00603	17	72584388	72584491	NA
FE	ENSBTAG00000045647	ARL4C	3	114715940	114716518	ADP ribosylation factor like GTPase 4C [Source:VGNC Symbol;Acc:VGNC:26145]
FE RFI	ENSBTAG00000045957	SAMM50	5	114915781	114953922	SAMM50 sorting and assembly machinery component [Source:VGNC Symbol;Acc:VGNC:34278]
FE	ENSBTAG00000045971	NA	29	42730916	42734087	NA
FE	ENSBTAG00000046101	NA	18	64014665	64032839	NA
RG ADG	ENSBTAG00000046341	NA	4	105529331	105564689	NA
FE	ENSBTAG00000046432	NA	10	555202	555884	NA
RG ADG	ENSBTAG00000046441	OR52D1	15	48747046	48748005	olfactory receptor, family 52, subfamily D, member 1 [Source:NCBI gene;Acc:100336857]
FE	ENSBTAG00000046663	CBY3	7	1560274	1562213	chibby family member 3 [Source:VGNC Symbol;Acc:VGNC:26823]
FE	ENSBTAG00000046750	B3GNT3	7	5271365	5291295	UDP-GlcNAc:betaGal beta-1,3-N-acetylglucosaminyltransferase 3 [Source:VGNC Symbol;Acc:VGNC:26379]
RG ADG	ENSBTAG00000046851	NA	18	28446475	28449666	NA
FE	ENSBTAG00000046957	DOK6	24	7692283	8100346	docking protein 6 [Source:VGNC Symbol;Acc:VGNC:28169]
FI FW	ENSBTAG00000046964	NA	14	30487543	30487663	NA
FE RG	ENSBTAG00000047027	C10H14orf119	10	21596542	21598722	chromosome 10 C14orf119 homolog [Source:VGNC Symbol;Acc:VGNC:52608]
FE RG	ENSBTAG00000047167	NA	11	54764951	55025216	NA
RG ADG	ENSBTAG00000047188	LOC787500	4	107971284	107972237	olfactory receptor-like protein OLF3 [Source:NCBI gene;Acc:787500]
FI FW	ENSBTAG00000047503	NA	11	1961073	1961481	NA
FE FI	ENSBTAG00000047616	ZNF114	18	55439836	55444508	zinc finger protein 114 [Source:VGNC Symbol;Acc:VGNC:49990]
RG ADG	ENSBTAG00000047643	C27H8orf48	27	22499290	22500766	chromosome 27 C8orf48 homolog [Source:VGNC Symbol;Acc:VGNC:52693]
FE	ENSBTAG00000047907	NA	11	100248282	100248793	NA
FE RFI FI	ENSBTAG00000048021	NA	18	54129780	54131732	NA
FE RFI FI	ENSBTAG00000048061	GRM5	29	7128510	7240131	glutamate metabotropic receptor 5 [Source:VGNC Symbol;Acc:VGNC:56292]
FE	ENSBTAG00000048085	NA	19	8678914	8680081	NA
FE	ENSBTAG00000048093	bta-mir-2883	18	8166056	8166120	bta-mir-2883 [Source:miRBase;Acc:MI0013056]
FE	ENSBTAG00000048156	NA	21	19391574	19391762	NA
