# Supplementary material for: Gene networks for three feed efficiency criteria reveal shared and specific biological processes
Source: Genet Sel Evol. 2020 Nov 10;52:67. doi: 10.1186/s12711-020-00585-z (PMC7653997; doi:10.1186/s12711-020-00585-z)
Supplement: Supplementary file 4 — Additional file 4: Table S4. List of GO terms and KEGG pathways enriched by genes retained after the AWM analysis with RFI as key phenotype. Table S5. List of GO terms and KEGG pathways enriched by genes retained after the AWM analysis with RG as key phenotype. Table S6. List of GO terms and KEGG pathways enriched by genes retained after the AWM analysis with FE as key phenotype. [file 12711_2020_585_MOESM4_ESM.xls]

## Sheet: RFI-GOterms-KEGGpathways
Table S4 List of GO terms and KEGG pathways enriched by genes retained after the AWM analysis with RFI as key phenotype
GOID	GOTerm	Ontology Source	Term PValue	Term PValue Corrected with Benjamini-Hochberg	Group PValue	Group PValue Corrected with Benjamini-Hochberg	GOLevels	GOGroups	% Associated Genes	Nr. Genes	Associated Genes Found
GO:0046467	membrane lipid biosynthetic process	GO_BiologicalProcess-_11.01.2018_00h00	0.00487675	0.0460244	0.00487675	0.0053201	[4, 5, 6]	Group00	7.92079	8	[CERS6, ELOVL5, GGTA1, HACD3, LOC525099, PIGN, PIGO, SPTLC3]
GO:0022411	cellular component disassembly	GO_BiologicalProcess-_11.01.2018_00h00	0.00335031	0.0361355	0.00335031	0.00502547	[3]	Group01	5.73477	16	[ACIN1, CARMIL1, FBXW7, GRWD1, HTT, LIX1, MMP13, MMP20, PEX14, SH3GL2, SMARCA4, STMN1, STMN2, TOMM7, VCP, VPS4B]
GO:0070493	thrombin-activated receptor signaling pathway	GO_BiologicalProcess-_11.01.2018_00h00	0.002481	0.0299705	0.002481	0.004962	[4, 5, 6]	Group02	27.2727	3	[F2RL2, IQGAP2, STMN1]
GO:1900017	positive regulation of cytokine production involved in inflammatory response	GO_BiologicalProcess-_11.01.2018_00h00	0.00516424	0.0472607	0.00516424	0.00516424	[4, 5, 6, 7, 8]	Group03	21.4286	3	[IL17A, IL17B, IL17F]
GO:0036075	replacement ossification	GO_BiologicalProcess-_11.01.2018_00h00	0.00271768	0.0315669	0.00271768	0.00465888	[3]	Group04	17.3913	4	[CSGALNACT1, MMP13, MMP16, PEX7]
GO:0001958	endochondral ossification	GO_BiologicalProcess-_11.01.2018_00h00	0.00271768	0.0315669	0.00271768	0.00465888	[4, 6, 7, 8, 9, 10]	Group04	17.3913	4	[CSGALNACT1, MMP13, MMP16, PEX7]
GO:0051899	membrane depolarization	GO_BiologicalProcess-_11.01.2018_00h00	0.00175738	0.0265365	0.00175738	0.00527215	[4]	Group05	10.4478	7	[CACNA1E, CACNA1G, CACNB2, CHRNA6, NALCN, SCN1A, SCN2A]
GO:0086010	membrane depolarization during action potential	GO_BiologicalProcess-_11.01.2018_00h00	0.00081441	0.0189194	0.00175738	0.00527215	[5]	Group05	13.9535	6	[CACNA1E, CACNA1G, CACNB2, NALCN, SCN1A, SCN2A]
GO:1902414	protein localization to cell junction	GO_BiologicalProcess-_11.01.2018_00h00	0.00183975	0.0264574	0.00183975	0.00441541	[4]	Group06	30	3	[DLG5, DSP, MPP7]
GO:0071896	protein localization to adherens junction	GO_BiologicalProcess-_11.01.2018_00h00	6.89419e-05	0.00347008	0.00183975	0.00441541	[5]	Group06	75	3	[DLG5, DSP, MPP7]
GO:1903578	regulation of ATP metabolic process	GO_BiologicalProcess-_11.01.2018_00h00	0.00451639	0.045465	0.00451639	0.00602186	[5, 7, 8, 9, 10, 11]	Group07	11.9048	5	[ACTN3, HDAC4, INSR, PPARGC1A, VCP]
GO:1903580	positive regulation of ATP metabolic process	GO_BiologicalProcess-_11.01.2018_00h00	0.00104094	0.0209576	0.00451639	0.00602186	[5, 6, 7, 8, 9, 10, 11, 12]	Group07	22.2222	4	[ACTN3, INSR, PPARGC1A, VCP]
GO:0007030	Golgi organization	GO_BiologicalProcess-_11.01.2018_00h00	0.00166267	0.0264276	0.000517504	0.00310502	[4]	Group08	9.41177	8	[ATL2, BCAS3, COG3, COG7, HTT, RAB30, STX16, TMED10]
GO:0006890	retrograde vesicle-mediated transport, Golgi to ER	GO_BiologicalProcess-_11.01.2018_00h00	0.000218906	0.00661098	0.000517504	0.00310502	[6]	Group08	17.6471	6	[COG3, COG7, COPB2, HTT, RAB6B, TMED10]
GO:0007265	Ras protein signal transduction	GO_BiologicalProcess-_11.01.2018_00h00	0.0024662	0.031033	0.00458723	0.00550468	[5, 6, 7]	Group09	6.06061	16	[ARHGEF10L, ARHGEF3, CYTH2, DAB2IP, DGKI, F2RL2, FARP1, HACD3, ITSN1, KITLG, KSR1, MCF2L, PSD4, RASA2, STMN1, TIAM1]
GO:0051056	regulation of small GTPase mediated signal transduction	GO_BiologicalProcess-_11.01.2018_00h00	0.0013694	0.0243269	0.00458723	0.00550468	[5, 6, 7]	Group09	6.60377	14	[ARHGEF10L, ARHGEF3, CYTH2, DAB2IP, DGKI, F2RL2, FARP1, ITSN1, KITLG, MCF2L, PSD4, RASA2, STMN1, TIAM1]
GO:0046578	regulation of Ras protein signal transduction	GO_BiologicalProcess-_11.01.2018_00h00	0.000358557	0.00902368	0.00458723	0.00550468	[6, 7, 8]	Group09	7.56757	14	[ARHGEF10L, ARHGEF3, CYTH2, DAB2IP, DGKI, F2RL2, FARP1, ITSN1, KITLG, MCF2L, PSD4, RASA2, STMN1, TIAM1]
KEGG:00512	Mucin type O-glycan biosynthesis	KEGG_11.01.2018	0.000128025	0.00429596	0.0013071	0.00522839	[-1]	Group10	19.3548	6	[GALNT10, GALNT14, GALNT17, GALNT3, GALNTL6, GCNT1]
GO:1901135	carbohydrate derivative metabolic process	GO_BiologicalProcess-_11.01.2018_00h00	3.41049e-05	0.00205994	0.0013071	0.00522839	[3]	Group10	4.97238	45	[ACTN3, ADCY2, ADCY8, ADK, BACE2, CD44, CLPX, COG3, COG7, CSGALNACT1, FUT10, FUT2, GALNT10, GALNT14, GALNT17, GALNT3, GALNTL6, GCNT1, GFPT2, GGTA1, GNE, GPLD1, GUCY1A2, GUCY2C, HDAC4, INSR, LOC107131161, LOC525099, MAN1C1, MAN2A1, NPR2, PANK4, PARG, PIGN, PIGO, PLCB1, POMT1, PPARGC1A, SEC1, ST8SIA1, STOML2, TNKS, TUSC3, VCP, XRCC1]
GO:0043413	macromolecule glycosylation	GO_BiologicalProcess-_11.01.2018_00h00	3.46029e-06	0.000261252	0.0013071	0.00522839	[3, 5]	Group10	8.8785	19	[COG3, COG7, FUT10, FUT2, GALNT10, GALNT14, GALNT17, GALNT3, GALNTL6, GCNT1, GFPT2, GGTA1, POMT1, SEC1, ST8SIA1, TNKS, TUSC3, VCP, XRCC1]
GO:1901137	carbohydrate derivative biosynthetic process	GO_BiologicalProcess-_11.01.2018_00h00	1.33826e-06	0.000202077	0.0013071	0.00522839	[4]	Group10	6.42202	35	[ADCY2, ADCY8, ADK, BACE2, COG3, COG7, CSGALNACT1, FUT10, FUT2, GALNT10, GALNT14, GALNT17, GALNT3, GALNTL6, GCNT1, GFPT2, GGTA1, GUCY1A2, GUCY2C, LOC107131161, LOC525099, NPR2, PANK4, PIGN, PIGO, PLCB1, POMT1, PPARGC1A, SEC1, ST8SIA1, STOML2, TNKS, TUSC3, VCP, XRCC1]
GO:1901566	organonitrogen compound biosynthetic process	GO_BiologicalProcess-_11.01.2018_00h00	0.000891022	0.0192206	0.0013071	0.00522839	[4]	Group10	4.07709	55	[ADCY2, ADCY8, ADK, BACE2, CERS6, COG3, COG7, CSGALNACT1, CTIF, DDX25, EIF3G, ELOVL5, FUT10, FUT2, GALNT10, GALNT14, GALNT17, GALNT3, GALNTL6, GATB, GCNT1, GFPT2, GGTA1, GOLGA7, GUCY1A2, GUCY2C, HACD3, IARS2, IL17F, KMO, LARP6, LOC107131161, MRPL37, MRPS5, NCK2, NLRP12, NPR2, PANK4, PCSK1, PIGN, PIGO, PLCB1, POMT1, PPARGC1A, PSPH, PUM1, SEC1, SPTLC3, ST8SIA1, STOML2, TNKS, TPK1, TUSC3, VCP, XRCC1]
GO:0009100	glycoprotein metabolic process	GO_BiologicalProcess-_11.01.2018_00h00	2.1369e-06	0.000215115	0.0013071	0.00522839	[4, 5]	Group10	7.74194	24	[BACE2, COG3, COG7, CSGALNACT1, FUT10, FUT2, GALNT10, GALNT14, GALNT17, GALNT3, GALNTL6, GCNT1, GFPT2, GGTA1, MAN1C1, MAN2A1, PLCB1, POMT1, SEC1, ST8SIA1, TNKS, TUSC3, VCP, XRCC1]
GO:0009101	glycoprotein biosynthetic process	GO_BiologicalProcess-_11.01.2018_00h00	1.02086e-06	0.000308299	0.0013071	0.00522839	[5, 6]	Group10	8.59375	22	[BACE2, COG3, COG7, CSGALNACT1, FUT10, FUT2, GALNT10, GALNT14, GALNT17, GALNT3, GALNTL6, GCNT1, GFPT2, GGTA1, PLCB1, POMT1, SEC1, ST8SIA1, TNKS, TUSC3, VCP, XRCC1]
GO:0006486	protein glycosylation	GO_BiologicalProcess-_11.01.2018_00h00	3.46029e-06	0.000261252	0.0013071	0.00522839	[4, 6, 7]	Group10	8.8785	19	[COG3, COG7, FUT10, FUT2, GALNT10, GALNT14, GALNT17, GALNT3, GALNTL6, GCNT1, GFPT2, GGTA1, POMT1, SEC1, ST8SIA1, TNKS, TUSC3, VCP, XRCC1]
KEGG:04022	cGMP-PKG signaling pathway	KEGG_11.01.2018	0.00011584	0.00437298	7.46398e-05	0.000895677	[-1]	Group11	8.43373	14	[ADCY2, ADCY8, ATF6B, CALM3, GUCY1A2, INSR, LOC107131161, MYLK4, NPR2, PLCB1, PLCB4, PRKG1, SLC8A1, SLC8A2]
KEGG:04270	Vascular smooth muscle contraction	KEGG_11.01.2018	0.00191582	0.026299	7.46398e-05	0.000895677	[-1]	Group11	7.8125	10	[ADCY2, ADCY8, CALM3, GUCY1A2, LOC107131161, MYLK4, NPR2, PLCB1, PLCB4, PRKG1]
KEGG:04371	Apelin signaling pathway	KEGG_11.01.2018	8.81156e-05	0.00380156	7.46398e-05	0.000895677	[-1]	Group11	9.15493	13	[ADCY2, ADCY8, BECN2, CALM3, HDAC4, MYLK4, PLCB1, PLCB4, PPARGC1A, SLC8A1, SLC8A2, TFAM, UCP1]
KEGG:04713	Circadian entrainment	KEGG_11.01.2018	0.00459205	0.0447355	7.46398e-05	0.000895677	[-1]	Group11	8	8	[ADCY2, ADCY8, CACNA1G, CALM3, GUCY1A2, PLCB1, PLCB4, PRKG1]
KEGG:04916	Melanogenesis	KEGG_11.01.2018	0.00147266	0.024708	7.46398e-05	0.000895677	[-1]	Group11	8.73786	9	[ADCY2, ADCY8, ASIP, CALM3, KITLG, PLCB1, PLCB4, POMC, TCF7L2]
KEGG:04921	Oxytocin signaling pathway	KEGG_11.01.2018	0.00237059	0.0311269	7.46398e-05	0.000895677	[-1]	Group11	7.14286	11	[ADCY2, ADCY8, CACNB2, CALM3, GUCY1A2, KCNJ14, LOC107131161, MYLK4, NPR2, PLCB1, PLCB4]
KEGG:04922	Glucagon signaling pathway	KEGG_11.01.2018	0.00487675	0.0460244	7.46398e-05	0.000895677	[-1]	Group11	7.92079	8	[ADCY2, CALM3, CPT1C, PLCB1, PLCB4, PPARGC1A, PRMT1, PYGB]
KEGG:04925	Aldosterone synthesis and secretion	KEGG_11.01.2018	0.00357874	0.0372683	7.46398e-05	0.000895677	[-1]	Group11	8.33333	8	[ADCY2, ADCY8, ATF6B, CACNA1G, CALM3, PLCB1, PLCB4, POMC]
KEGG:04970	Salivary secretion	KEGG_11.01.2018	0.00357874	0.0372683	7.46398e-05	0.000895677	[-1]	Group11	8.33333	8	[ADCY2, ADCY8, CALM3, GUCY1A2, LPO, PLCB1, PLCB4, PRKG1]
KEGG:04971	Gastric acid secretion	KEGG_11.01.2018	0.00311387	0.0348292	7.46398e-05	0.000895677	[-1]	Group11	9.45946	7	[ADCY2, ADCY8, CALM3, MYLK4, PLCB1, PLCB4, SLC26A7]
GO:0046068	cGMP metabolic process	GO_BiologicalProcess-_11.01.2018_00h00	0.00117177	0.0221172	7.46398e-05	0.000895677	[7, 8, 9, 10]	Group11	13.0435	6	[ADCY2, ADCY8, GUCY1A2, GUCY2C, LOC107131161, NPR2]
GO:0006182	cGMP biosynthetic process	GO_BiologicalProcess-_11.01.2018_00h00	0.000303396	0.0083296	7.46398e-05	0.000895677	[8, 9, 10, 11]	Group11	16.6667	6	[ADCY2, ADCY8, GUCY1A2, GUCY2C, LOC107131161, NPR2]

## Sheet: RG-GOterms-KEGGpathways
Table S5 List of GO terms and KEGG pathways enriched by genes retained after the AWM analysis with RG as key phenotype
GOID	GOTerm	Ontology Source	Term PValue	Term PValue Corrected with Benjamini-Hochberg	Group PValue	Group PValue Corrected with Benjamini-Hochberg	GOLevels	GOGroups	% Associated Genes	Nr. Genes	Associated Genes Found
GO:0002244	hematopoietic progenitor cell differentiation	GO_BiologicalProcess-_11.01.2018_00h00	0.00702652	0.0266648	0.00702652	0.0202988	[4, 5, 6, 7, 8]	Group00	6.38298	6	[DOCK1, HES5, PTPRZ1, SFRP1, SSBP3, WDR78]
GO:0097150	neuronal stem cell population maintenance	GO_BiologicalProcess-_11.01.2018_00h00	0.00604601	0.024184	0.00604601	0.0224566	[3, 4]	Group01	14.2857	3	[FUT10, HES5, HOOK3]
GO:0098742	cell-cell adhesion via plasma-membrane adhesion molecules	GO_BiologicalProcess-_11.01.2018_00h00	0.0229991	0.0430869	0.0229991	0.0314724	[4]	Group02	4.48718	7	[ALCAM, CLSTN2, FAT3, PCDH7, PCDH8, PTPRM, TENM3]
GO:0006182	cGMP biosynthetic process	GO_BiologicalProcess-_11.01.2018_00h00	0.0266435	0.0448095	0.0266435	0.0301187	[8, 9, 10, 11]	Group03	8.33333	3	[ADCY8, GUCY1A2, GUCY2C]
KEGG:04520	Adherens junction	KEGG_11.01.2018	0.00804646	0.0270654	0.00804646	0.0209208	[-1]	Group04	7.24638	5	[CTNNA2, CTNNA3, EGFR, INSR, PTPRM]
KEGG:04530	Tight junction	KEGG_11.01.2018	0.017983	0.0397237	0.017983	0.0292224	[-1]	Group05	4.37158	8	[ARHGAP17, CGN, MAPK10, MYH2, MYH3, MYH4, PRKACB, TIAM1]
KEGG:04658	Th1 and Th2 cell differentiation	KEGG_11.01.2018	0.0108009	0.0296024	0.0108009	0.0216018	[-1]	Group06	5.82524	6	[BOLA-DOA, CD3E, IL12RB2, MAML2, MAPK10, RUNX3]
GO:0048593	camera-type eye morphogenesis	GO_BiologicalProcess-_11.01.2018_00h00	0.0252931	0.0440397	0.0252931	0.0313152	[6, 7, 8, 9]	Group07	5.43478	5	[DSCAM, FOXF2, MAN2A1, PTPRM, TENM3]
GO:0050730	regulation of peptidyl-tyrosine phosphorylation	GO_BiologicalProcess-_11.01.2018_00h00	0.0150049	0.0376394	0.0150049	0.0260085	[7, 8, 9, 10]	Group08	4.51977	8	[CD3E, CD44, EGFR, FBXW7, HES5, SFRP1, SH3BP5, THBS4]
GO:0007224	smoothened signaling pathway	GO_BiologicalProcess-_11.01.2018_00h00	0.0027442	0.0162457	0.0027442	0.0118915	[4, 5, 6]	Group09	6.73077	7	[ANKMY2, CD3E, DLG5, HES5, PRKACB, SFRP1, TTC21B]
GO:0008589	regulation of smoothened signaling pathway	GO_BiologicalProcess-_11.01.2018_00h00	0.000597603	0.012635	0.0027442	0.0118915	[4, 5, 6, 7]	Group09	10.3448	6	[ANKMY2, CD3E, DLG5, PRKACB, SFRP1, TTC21B]
GO:0031346	positive regulation of cell projection organization	GO_BiologicalProcess-_11.01.2018_00h00	0.0265403	0.0451489	0.0528139	0.0528139	[4, 5, 6]	Group10	4.06091	8	[BCAS3, CARMIL1, DAB2IP, DSCAM, NAV3, PLXNC1, RAPGEF1, STMN2]
GO:0051495	positive regulation of cytoskeleton organization	GO_BiologicalProcess-_11.01.2018_00h00	0.0244484	0.0435947	0.0528139	0.0528139	[5, 6, 7]	Group10	4.43038	7	[BCAS3, CARMIL1, IQGAP2, NAV3, NCK2, SFRP1, STMN2]
GO:0051963	regulation of synapse assembly	GO_BiologicalProcess-_11.01.2018_00h00	0.0254186	0.0437437	0.0254186	0.0300402	[3, 4, 5, 6, 7]	Group11	6.45161	4	[ASIC2, CLSTN2, DLG5, SYNDIG1]
GO:0051965	positive regulation of synapse assembly	GO_BiologicalProcess-_11.01.2018_00h00	0.0115624	0.0311133	0.0254186	0.0300402	[3, 4, 5, 6, 7, 8]	Group11	8.16327	4	[ASIC2, CLSTN2, DLG5, SYNDIG1]
GO:0090100	positive regulation of transmembrane receptor protein serine/threonine kinase signaling pathway	GO_BiologicalProcess-_11.01.2018_00h00	0.0213362	0.0421035	0.0213362	0.0326319	[4, 5, 6, 7, 8, 9]	Group12	5.68182	5	[BMP3, HES5, NEO1, RBPMS, ZNF423]
GO:0030513	positive regulation of BMP signaling pathway	GO_BiologicalProcess-_11.01.2018_00h00	0.013577	0.0352526	0.0213362	0.0326319	[5, 6, 7, 8, 9, 10, 11, 12, 13, 14]	Group12	10.7143	3	[HES5, NEO1, ZNF423]
GO:1903018	regulation of glycoprotein metabolic process	GO_BiologicalProcess-_11.01.2018_00h00	0.0266435	0.0448095	0.0266435	0.0301187	[4, 5, 6]	Group13	8.33333	3	[BACE2, PLCB1, XRCC1]
GO:0010559	regulation of glycoprotein biosynthetic process	GO_BiologicalProcess-_11.01.2018_00h00	0.0195036	0.0406553	0.0266435	0.0301187	[5, 6, 7]	Group13	9.375	3	[BACE2, PLCB1, XRCC1]
GO:1903052	positive regulation of proteolysis involved in cellular protein catabolic process	GO_BiologicalProcess-_11.01.2018_00h00	0.0242629	0.0437917	0.0242629	0.0315418	[6, 7, 8, 9]	Group14	5.49451	5	[DAB2IP, FBXW7, LONRF1, RNF19B, SGTA]
GO:1901800	positive regulation of proteasomal protein catabolic process	GO_BiologicalProcess-_11.01.2018_00h00	0.0178065	0.0405441	0.0242629	0.0315418	[6, 7, 8, 9, 10]	Group14	5.95238	5	[DAB2IP, FBXW7, LONRF1, RNF19B, SGTA]
GO:1990089	response to nerve growth factor	GO_BiologicalProcess-_11.01.2018_00h00	0.0027205	0.0167764	0.0027205	0.0141466	[3, 5]	Group15	18.75	3	[RAPGEF1, SH3GL2, STMN2]
GO:1990090	cellular response to nerve growth factor stimulus	GO_BiologicalProcess-_11.01.2018_00h00	0.0027205	0.0167764	0.0027205	0.0141466	[4, 6]	Group15	18.75	3	[RAPGEF1, SH3GL2, STMN2]
GO:0007062	sister chromatid cohesion	GO_BiologicalProcess-_11.01.2018_00h00	0.0107676	0.0306461	0.0107676	0.0233297	[3, 4, 5, 6]	Group16	8.33333	4	[FBXW7, POGZ, TNKS, WAPL]
GO:0007064	mitotic sister chromatid cohesion	GO_BiologicalProcess-_11.01.2018_00h00	0.00784035	0.0276279	0.0107676	0.0233297	[4, 5, 6, 7, 8]	Group16	13.0435	3	[POGZ, TNKS, WAPL]
GO:0043087	regulation of GTPase activity	GO_BiologicalProcess-_11.01.2018_00h00	2.68998e-05	0.00199059	2.68998e-05	0.000699396	[5]	Group17	5.32213	19	[ARHGAP15, ARHGAP17, BCAS3, DAB2IP, DEPDC5, DLC1, DOCK1, IQGAP2, PLCB1, PLXNC1, PRKG1, RABGAP1, RABGAP1L, RAPGEF1, RASA2, RGS8, RGSL1, SFRP1, TIAM1]
GO:0043547	positive regulation of GTPase activity	GO_BiologicalProcess-_11.01.2018_00h00	0.000142593	0.00703458	2.68998e-05	0.000699396	[6]	Group17	5.22876	16	[ARHGAP15, ARHGAP17, BCAS3, DAB2IP, DEPDC5, DLC1, DOCK1, PLCB1, RABGAP1, RABGAP1L, RAPGEF1, RASA2, RGS8, RGSL1, SFRP1, TIAM1]
GO:0048145	regulation of fibroblast proliferation	GO_BiologicalProcess-_11.01.2018_00h00	0.018185	0.039579	0.0222848	0.0321891	[3, 4, 5]	Group18	7.14286	4	[DAB2IP, EGFR, SFRP1, WAPL]
GO:0021795	cerebral cortex cell migration	GO_BiologicalProcess-_11.01.2018_00h00	0.0247445	0.0435975	0.0222848	0.0321891	[4, 5, 6, 7, 8, 9, 10, 11, 12]	Group18	8.57143	3	[DAB2IP, EGFR, FUT10]
GO:0097035	regulation of membrane lipid distribution	GO_BiologicalProcess-_11.01.2018_00h00	0.0286183	0.046544	0.0286183	0.0310031	[3, 4]	Group19	8.10811	3	[ATP10A, ATP8B4, ATP9A]
GO:0034204	lipid translocation	GO_BiologicalProcess-_11.01.2018_00h00	0.00884271	0.027265	0.0286183	0.0310031	[4, 5, 6]	Group19	12.5	3	[ATP10A, ATP8B4, ATP9A]
GO:0045332	phospholipid translocation	GO_BiologicalProcess-_11.01.2018_00h00	0.00784035	0.0276279	0.0286183	0.0310031	[5, 6, 7, 8]	Group19	13.0435	3	[ATP10A, ATP8B4, ATP9A]
GO:0007030	Golgi organization	GO_BiologicalProcess-_11.01.2018_00h00	0.000851054	0.0139951	0.0061163	0.019878	[4]	Group20	8.23529	7	[ATP8B4, BCAS3, COG3, COG7, STX16, STX18, TMED10]
GO:0048193	Golgi vesicle transport	GO_BiologicalProcess-_11.01.2018_00h00	0.0286889	0.0461518	0.0061163	0.019878	[5]	Group20	4	8	[ATP9A, COG3, COG7, COPB2, RAB6B, STX18, STXBP6, TMED10]
GO:0006890	retrograde vesicle-mediated transport, Golgi to ER	GO_BiologicalProcess-_11.01.2018_00h00	2.02745e-06	0.000300063	0.0061163	0.019878	[6]	Group20	20.5882	7	[ATP9A, COG3, COG7, COPB2, RAB6B, STX18, TMED10]
GO:0006891	intra-Golgi vesicle-mediated transport	GO_BiologicalProcess-_11.01.2018_00h00	0.0211745	0.0423491	0.0061163	0.019878	[6]	Group20	9.09091	3	[COG3, COPB2, RAB6B]
GO:0051271	negative regulation of cellular component movement	GO_BiologicalProcess-_11.01.2018_00h00	0.0279598	0.0459783	0.0299473	0.0311452	[3, 4, 5]	Group21	4.0201	8	[DAB2IP, DLC1, DLG5, NAV3, PLCB1, PTPRG, PTPRM, SFRP1]
GO:1901888	regulation of cell junction assembly	GO_BiologicalProcess-_11.01.2018_00h00	0.0267698	0.044516	0.0299473	0.0311452	[3, 4, 5]	Group21	6.34921	4	[BCAS3, DLC1, RAPGEF1, SFRP1]
GO:2000146	negative regulation of cell motility	GO_BiologicalProcess-_11.01.2018_00h00	0.0213635	0.0416027	0.0299473	0.0311452	[3, 4, 5, 6]	Group21	4.2328	8	[DAB2IP, DLC1, DLG5, NAV3, PLCB1, PTPRG, PTPRM, SFRP1]
GO:0030336	negative regulation of cell migration	GO_BiologicalProcess-_11.01.2018_00h00	0.0164453	0.0399001	0.0299473	0.0311452	[4, 5, 6, 7]	Group21	4.44444	8	[DAB2IP, DLC1, DLG5, NAV3, PLCB1, PTPRG, PTPRM, SFRP1]
GO:0034333	adherens junction assembly	GO_BiologicalProcess-_11.01.2018_00h00	0.0254186	0.0437437	0.0299473	0.0311452	[5, 6]	Group21	6.45161	4	[BCAS3, DLC1, DLG5, SFRP1]
KEGG:00512	Mucin type O-glycan biosynthesis	KEGG_11.01.2018	0.0179086	0.0401586	0.00059478	0.00773214	[-1]	Group22	9.67742	3	[GALNT14, GALNT17, GALNT3]
GO:0043413	macromolecule glycosylation	GO_BiologicalProcess-_11.01.2018_00h00	0.00176717	0.0153848	0.00059478	0.00773214	[3, 5]	Group22	5.14019	11	[COG3, COG7, FUT10, GALNT14, GALNT17, GALNT3, GGTA1, POMT1, ST6GAL2, TNKS, XRCC1]
GO:0009100	glycoprotein metabolic process	GO_BiologicalProcess-_11.01.2018_00h00	0.000520874	0.0128482	0.00059478	0.00773214	[4, 5]	Group22	4.83871	15	[BACE2, COG3, COG7, FUT10, GALNT14, GALNT17, GALNT3, GGTA1, MAN2A1, NDST3, PLCB1, POMT1, ST6GAL2, TNKS, XRCC1]
GO:0009101	glycoprotein biosynthetic process	GO_BiologicalProcess-_11.01.2018_00h00	0.000233723	0.00864775	0.00059478	0.00773214	[5, 6]	Group22	5.46875	14	[BACE2, COG3, COG7, FUT10, GALNT14, GALNT17, GALNT3, GGTA1, NDST3, PLCB1, POMT1, ST6GAL2, TNKS, XRCC1]
GO:0006486	protein glycosylation	GO_BiologicalProcess-_11.01.2018_00h00	0.00176717	0.0153848	0.00059478	0.00773214	[4, 6, 7]	Group22	5.14019	11	[COG3, COG7, FUT10, GALNT14, GALNT17, GALNT3, GGTA1, POMT1, ST6GAL2, TNKS, XRCC1]
GO:1901888	regulation of cell junction assembly	GO_BiologicalProcess-_11.01.2018_00h00	0.0267698	0.044516	0.00952436	0.0225121	[3, 4, 5]	Group23	6.34921	4	[BCAS3, DLC1, RAPGEF1, SFRP1]
GO:0034333	adherens junction assembly	GO_BiologicalProcess-_11.01.2018_00h00	0.0254186	0.0437437	0.00952436	0.0225121	[5, 6]	Group23	6.45161	4	[BCAS3, DLC1, DLG5, SFRP1]
GO:0051058	negative regulation of small GTPase mediated signal transduction	GO_BiologicalProcess-_11.01.2018_00h00	0.0100089	0.0296263	0.00952436	0.0225121	[5, 6, 7, 8]	Group23	8.51064	4	[DAB2IP, DLC1, RAPGEF1, RASA2]
GO:0046580	negative regulation of Ras protein signal transduction	GO_BiologicalProcess-_11.01.2018_00h00	0.00617997	0.0240694	0.00952436	0.0225121	[6, 7, 8, 9]	Group23	9.7561	4	[DAB2IP, DLC1, RAPGEF1, RASA2]
GO:0043409	negative regulation of MAPK cascade	GO_BiologicalProcess-_11.01.2018_00h00	0.0192235	0.0406439	0.00952436	0.0225121	[5, 6, 7, 8, 9, 10, 11]	Group23	5.12821	6	[CNKSR3, DAB2IP, DUSP26, NLRP12, RAPGEF1, SFRP1]
GO:0070373	negative regulation of ERK1 and ERK2 cascade	GO_BiologicalProcess-_11.01.2018_00h00	0.0013713	0.0156117	0.00952436	0.0225121	[6, 7, 8, 9, 10, 11, 12]	Group23	10.8696	5	[CNKSR3, DAB2IP, DUSP26, NLRP12, RAPGEF1]
GO:1901888	regulation of cell junction assembly	GO_BiologicalProcess-_11.01.2018_00h00	0.0267698	0.044516	0.00242687	0.0157747	[3, 4, 5]	Group24	6.34921	4	[BCAS3, DLC1, RAPGEF1, SFRP1]
GO:0007265	Ras protein signal transduction	GO_BiologicalProcess-_11.01.2018_00h00	0.0085441	0.0274897	0.00242687	0.0157747	[5, 6, 7]	Group24	4.16667	11	[ARHGEF3, DAB2IP, DLC1, F2RL2, FARP1, FBXO8, HACD3, ITSN1, RAPGEF1, RASA2, TIAM1]
GO:0051056	regulation of small GTPase mediated signal transduction	GO_BiologicalProcess-_11.01.2018_00h00	0.0051771	0.0225356	0.00242687	0.0157747	[5, 6, 7]	Group24	4.71698	10	[ARHGEF3, DAB2IP, DLC1, F2RL2, FARP1, FBXO8, ITSN1, RAPGEF1, RASA2, TIAM1]
GO:0051058	negative regulation of small GTPase mediated signal transduction	GO_BiologicalProcess-_11.01.2018_00h00	0.0100089	0.0296263	0.00242687	0.0157747	[5, 6, 7, 8]	Group24	8.51064	4	[DAB2IP, DLC1, RAPGEF1, RASA2]
GO:0007266	Rho protein signal transduction	GO_BiologicalProcess-_11.01.2018_00h00	0.017209	0.0397957	0.00242687	0.0157747	[6, 7, 8]	Group24	4.7619	7	[ARHGEF3, DLC1, F2RL2, FARP1, HACD3, ITSN1, TIAM1]
GO:0046578	regulation of Ras protein signal transduction	GO_BiologicalProcess-_11.01.2018_00h00	0.00195646	0.0152398	0.00242687	0.0157747	[6, 7, 8]	Group24	5.40541	10	[ARHGEF3, DAB2IP, DLC1, F2RL2, FARP1, FBXO8, ITSN1, RAPGEF1, RASA2, TIAM1]
GO:0046580	negative regulation of Ras protein signal transduction	GO_BiologicalProcess-_11.01.2018_00h00	0.00617997	0.0240694	0.00242687	0.0157747	[6, 7, 8, 9]	Group24	9.7561	4	[DAB2IP, DLC1, RAPGEF1, RASA2]
GO:0035023	regulation of Rho protein signal transduction	GO_BiologicalProcess-_11.01.2018_00h00	0.0185076	0.0396974	0.00242687	0.0157747	[7, 8, 9]	Group24	5.17241	6	[ARHGEF3, DLC1, F2RL2, FARP1, ITSN1, TIAM1]
GO:0070373	negative regulation of ERK1 and ERK2 cascade	GO_BiologicalProcess-_11.01.2018_00h00	0.0013713	0.0156117	0.00242687	0.0157747	[6, 7, 8, 9, 10, 11, 12]	Group24	10.8696	5	[CNKSR3, DAB2IP, DUSP26, NLRP12, RAPGEF1]
KEGG:04020	Calcium signaling pathway	KEGG_11.01.2018	0.00867148	0.0273059	0.00110184	0.00954925	[-1]	Group25	4.63918	9	[ADCY8, CACNA1E, CALM3, EGFR, PDE1C, PLCB1, PLCB4, PRKACB, RYR2]
KEGG:04261	Adrenergic signaling in cardiomyocytes	KEGG_11.01.2018	0.00478096	0.0221119	0.00110184	0.00954925	[-1]	Group25	5.51724	8	[ADCY8, ATF6B, CACNB2, CALM3, PLCB1, PLCB4, PRKACB, RYR2]
KEGG:04371	Apelin signaling pathway	KEGG_11.01.2018	0.00421681	0.0201318	0.00110184	0.00954925	[-1]	Group25	5.6338	8	[ADCY8, CALM3, HDAC4, PLCB1, PLCB4, PRKACB, RYR2, TFAM]
KEGG:04713	Circadian entrainment	KEGG_11.01.2018	0.000446402	0.0132135	0.00110184	0.00954925	[-1]	Group25	8	8	[ADCY8, CALM3, GUCY1A2, PLCB1, PLCB4, PRKACB, PRKG1, RYR2]
KEGG:04911	Insulin secretion	KEGG_11.01.2018	0.00406936	0.0200755	0.00110184	0.00954925	[-1]	Group25	7.14286	6	[ADCY8, ATF6B, PLCB1, PLCB4, PRKACB, RYR2]
KEGG:04921	Oxytocin signaling pathway	KEGG_11.01.2018	0.00191622	0.0157556	0.00110184	0.00954925	[-1]	Group25	5.84416	9	[ADCY8, CACNB2, CALM3, EGFR, GUCY1A2, PLCB1, PLCB4, PRKACB, RYR2]
KEGG:04923	Regulation of lipolysis in adipocytes	KEGG_11.01.2018	0.0204318	0.0414235	0.00110184	0.00954925	[-1]	Group25	6.89655	4	[ADCY8, INSR, PRKACB, PRKG1]
KEGG:05412	Arrhythmogenic right ventricular cardiomyopathy (ARVC)	KEGG_11.01.2018	0.00757216	0.0273336	0.00110184	0.00954925	[-1]	Group25	7.35294	5	[CACNB2, CTNNA2, CTNNA3, ITGA9, RYR2]
KEGG:05414	Dilated cardiomyopathy (DCM)	KEGG_11.01.2018	0.0232603	0.0425002	0.00110184	0.00954925	[-1]	Group25	5.55556	5	[ADCY8, CACNB2, ITGA9, PRKACB, RYR2]
GO:0042391	regulation of membrane potential	GO_BiologicalProcess-_11.01.2018_00h00	0.00398408	0.0203326	0.00110184	0.00954925	[3]	Group25	4.22078	13	[ASIC2, CACNA1E, CACNB2, CHRNA6, CTNNA3, KCNH1, KCNH8, RYR2, SCN1A, SCN2A, SCN8A, SLC26A7, WWP2]
GO:0019226	transmission of nerve impulse	GO_BiologicalProcess-_11.01.2018_00h00	0.0171219	0.040223	0.00110184	0.00954925	[3, 4]	Group25	7.27273	4	[OTOA, SCN1A, SCN2A, SCN8A]
GO:0001508	action potential	GO_BiologicalProcess-_11.01.2018_00h00	0.00195742	0.0144849	0.00110184	0.00954925	[4]	Group25	7.14286	7	[CACNA1E, CACNB2, CTNNA3, RYR2, SCN1A, SCN2A, SCN8A]
GO:0051899	membrane depolarization	GO_BiologicalProcess-_11.01.2018_00h00	0.00128752	0.017323	0.00110184	0.00954925	[4]	Group25	8.95522	6	[CACNA1E, CACNB2, CHRNA6, SCN1A, SCN2A, SCN8A]
GO:0070252	actin-mediated cell contraction	GO_BiologicalProcess-_11.01.2018_00h00	0.0171219	0.040223	0.00110184	0.00954925	[4]	Group25	7.27273	4	[CACNB2, CTNNA3, RYR2, SCN1A]
GO:0019228	neuronal action potential	GO_BiologicalProcess-_11.01.2018_00h00	0.0122831	0.0324624	0.00110184	0.00954925	[4, 5]	Group25	11.1111	3	[SCN1A, SCN2A, SCN8A]
GO:0034762	regulation of transmembrane transport	GO_BiologicalProcess-_11.01.2018_00h00	0.00480398	0.0215451	0.00110184	0.00954925	[4, 5]	Group25	4.12698	13	[ASIC2, CACNA1E, CACNB2, CHD7, CNKSR3, KCNC4, KCNH1, KCNH8, RYR2, SCN1A, SCN2A, SCN8A, WWP2]
GO:0006941	striated muscle contraction	GO_BiologicalProcess-_11.01.2018_00h00	0.0214841	0.0412942	0.00110184	0.00954925	[5]	Group25	5	6	[CACNB2, CTNNA3, HDAC4, MYH3, RYR2, SCN1A]
GO:0086001	cardiac muscle cell action potential	GO_BiologicalProcess-_11.01.2018_00h00	0.00617997	0.0240694	0.00110184	0.00954925	[5]	Group25	9.7561	4	[CACNB2, CTNNA3, RYR2, SCN1A]
GO:0086010	membrane depolarization during action potential	GO_BiologicalProcess-_11.01.2018_00h00	0.00100619	0.0148916	0.00110184	0.00954925	[5]	Group25	11.6279	5	[CACNA1E, CACNB2, SCN1A, SCN2A, SCN8A]
GO:0034765	regulation of ion transmembrane transport	GO_BiologicalProcess-_11.01.2018_00h00	0.00347095	0.0183465	0.00110184	0.00954925	[5, 6]	Group25	4.29043	13	[ASIC2, CACNA1E, CACNB2, CHD7, CNKSR3, KCNC4, KCNH1, KCNH8, RYR2, SCN1A, SCN2A, SCN8A, WWP2]
GO:0086065	cell communication involved in cardiac conduction	GO_BiologicalProcess-_11.01.2018_00h00	0.0149456	0.0381371	0.00110184	0.00954925	[3, 4, 7, 8]	Group25	10.3448	3	[CACNB2, CTNNA3, RYR2]
GO:0060048	cardiac muscle contraction	GO_BiologicalProcess-_11.01.2018_00h00	0.0204144	0.041963	0.00110184	0.00954925	[6]	Group25	5.74713	5	[CACNB2, CTNNA3, HDAC4, RYR2, SCN1A]
GO:0086003	cardiac muscle cell contraction	GO_BiologicalProcess-_11.01.2018_00h00	0.00794358	0.0273407	0.00110184	0.00954925	[5, 7]	Group25	9.09091	4	[CACNB2, CTNNA3, RYR2, SCN1A]
GO:0086002	cardiac muscle cell action potential involved in contraction	GO_BiologicalProcess-_11.01.2018_00h00	0.00312232	0.0171149	0.00110184	0.00954925	[6, 8]	Group25	11.7647	4	[CACNB2, CTNNA3, RYR2, SCN1A]
GO:0035725	sodium ion transmembrane transport	GO_BiologicalProcess-_11.01.2018_00h00	0.0230872	0.0427114	0.00110184	0.00954925	[8]	Group25	4.91803	6	[ASIC2, CNKSR3, SCN1A, SCN2A, SCN8A, SLC24A3]
KEGG:04015	Rap1 signaling pathway	KEGG_11.01.2018	0.0170382	0.0406719	0.0117663	0.0218516	[-1]	Group26	4.14747	9	[ADCY8, CALM3, EGFR, INSR, PLCB1, PLCB4, RAPGEF1, TIAM1, TLN2]
KEGG:04020	Calcium signaling pathway	KEGG_11.01.2018	0.00867148	0.0273059	0.0117663	0.0218516	[-1]	Group26	4.63918	9	[ADCY8, CACNA1E, CALM3, EGFR, PDE1C, PLCB1, PLCB4, PRKACB, RYR2]
KEGG:04022	cGMP-PKG signaling pathway	KEGG_11.01.2018	0.0105008	0.0304729	0.0117663	0.0218516	[-1]	Group26	4.81928	8	[ADCY8, ATF6B, CALM3, GUCY1A2, INSR, PLCB1, PLCB4, PRKG1]
KEGG:04261	Adrenergic signaling in cardiomyocytes	KEGG_11.01.2018	0.00478096	0.0221119	0.0117663	0.0218516	[-1]	Group26	5.51724	8	[ADCY8, ATF6B, CACNB2, CALM3, PLCB1, PLCB4, PRKACB, RYR2]
KEGG:04270	Vascular smooth muscle contraction	KEGG_11.01.2018	0.0084978	0.0279483	0.0117663	0.0218516	[-1]	Group26	5.46875	7	[ADCY8, CALM3, GUCY1A2, PLCB1, PLCB4, PRKACB, PRKG1]
KEGG:04371	Apelin signaling pathway	KEGG_11.01.2018	0.00421681	0.0201318	0.0117663	0.0218516	[-1]	Group26	5.6338	8	[ADCY8, CALM3, HDAC4, PLCB1, PLCB4, PRKACB, RYR2, TFAM]
KEGG:04540	Gap junction	KEGG_11.01.2018	0.00135785	0.0167468	0.0117663	0.0218516	[-1]	Group26	7.6087	7	[ADCY8, EGFR, GUCY1A2, PLCB1, PLCB4, PRKACB, PRKG1]
KEGG:04611	Platelet activation	KEGG_11.01.2018	0.00603304	0.0248025	0.0117663	0.0218516	[-1]	Group26	5.83333	7	[ADCY8, GUCY1A2, PLCB1, PLCB4, PRKACB, PRKG1, TLN2]
KEGG:04713	Circadian entrainment	KEGG_11.01.2018	0.000446402	0.0132135	0.0117663	0.0218516	[-1]	Group26	8	8	[ADCY8, CALM3, GUCY1A2, PLCB1, PLCB4, PRKACB, PRKG1, RYR2]
KEGG:04720	Long-term potentiation	KEGG_11.01.2018	0.00804646	0.0270654	0.0117663	0.0218516	[-1]	Group26	7.24638	5	[ADCY8, CALM3, PLCB1, PLCB4, PRKACB]
KEGG:04728	Dopaminergic synapse	KEGG_11.01.2018	0.0107818	0.0301075	0.0117663	0.0218516	[-1]	Group26	5.22388	7	[ATF6B, CALM3, MAPK10, PLCB1, PLCB4, PRKACB, SCN1A]
KEGG:04730	Long-term depression	KEGG_11.01.2018	0.0228422	0.0433417	0.0117663	0.0218516	[-1]	Group26	6.66667	4	[GUCY1A2, PLCB1, PLCB4, PRKG1]
KEGG:04742	Taste transduction	KEGG_11.01.2018	0.0161965	0.0399513	0.0117663	0.0218516	[-1]	Group26	6.09756	5	[ADCY8, ASIC2, PDE1C, PRKACB, SCN2A]
KEGG:04750	Inflammatory mediator regulation of TRP channels	KEGG_11.01.2018	0.00259859	0.0167214	0.0117663	0.0218516	[-1]	Group26	6.79612	7	[ADCY8, ASIC2, CALM3, MAPK10, PLCB1, PLCB4, PRKACB]
KEGG:04911	Insulin secretion	KEGG_11.01.2018	0.00406936	0.0200755	0.0117663	0.0218516	[-1]	Group26	7.14286	6	[ADCY8, ATF6B, PLCB1, PLCB4, PRKACB, RYR2]
KEGG:04912	GnRH signaling pathway	KEGG_11.01.2018	0.00144621	0.0142693	0.0117663	0.0218516	[-1]	Group26	7.52688	7	[ADCY8, CALM3, EGFR, MAPK10, PLCB1, PLCB4, PRKACB]
KEGG:04913	Ovarian steroidogenesis	KEGG_11.01.2018	0.00071732	0.0132704	0.0117663	0.0218516	[-1]	Group26	10	6	[ADCY8, AKR1C4, INSR, LDLR, LOC782884, PRKACB]
KEGG:04915	Estrogen signaling pathway	KEGG_11.01.2018	0.00219717	0.014781	0.0117663	0.0218516	[-1]	Group26	7	7	[ADCY8, ATF6B, CALM3, EGFR, PLCB1, PLCB4, PRKACB]
KEGG:04918	Thyroid hormone synthesis	KEGG_11.01.2018	0.00959245	0.0289731	0.0117663	0.0218516	[-1]	Group26	6.94444	5	[ADCY8, ATF6B, PLCB1, PLCB4, PRKACB]
KEGG:04921	Oxytocin signaling pathway	KEGG_11.01.2018	0.00191622	0.0157556	0.0117663	0.0218516	[-1]	Group26	5.84416	9	[ADCY8, CACNB2, CALM3, EGFR, GUCY1A2, PLCB1, PLCB4, PRKACB, RYR2]
KEGG:04923	Regulation of lipolysis in adipocytes	KEGG_11.01.2018	0.0204318	0.0414235	0.0117663	0.0218516	[-1]	Group26	6.89655	4	[ADCY8, INSR, PRKACB, PRKG1]
KEGG:04924	Renin secretion	KEGG_11.01.2018	0.00139115	0.0147064	0.0117663	0.0218516	[-1]	Group26	8.82353	6	[CALM3, GUCY1A2, PDE1C, PLCB1, PLCB4, PRKACB]
KEGG:04925	Aldosterone synthesis and secretion	KEGG_11.01.2018	0.00173845	0.0160806	0.0117663	0.0218516	[-1]	Group26	7.29167	7	[ADCY8, ATF6B, CALM3, LDLR, PLCB1, PLCB4, PRKACB]
KEGG:04926	Relaxin signaling pathway	KEGG_11.01.2018	0.00309974	0.0176447	0.0117663	0.0218516	[-1]	Group26	5.92593	8	[ADCY8, ATF6B, EGFR, MAPK10, MMP13, PLCB1, PLCB4, PRKACB]
KEGG:04961	Endocrine and other factor-regulated calcium reabsorption	KEGG_11.01.2018	0.00732314	0.0270956	0.0117663	0.0218516	[-1]	Group26	9.30233	4	[DNM2, PLCB1, PLCB4, PRKACB]
KEGG:04970	Salivary secretion	KEGG_11.01.2018	0.00173845	0.0160806	0.0117663	0.0218516	[-1]	Group26	7.29167	7	[ADCY8, CALM3, GUCY1A2, PLCB1, PLCB4, PRKACB, PRKG1]
KEGG:04971	Gastric acid secretion	KEGG_11.01.2018	0.0021526	0.0151707	0.0117663	0.0218516	[-1]	Group26	8.10811	6	[ADCY8, CALM3, PLCB1, PLCB4, PRKACB, SLC26A7]
KEGG:04976	Bile secretion	KEGG_11.01.2018	0.00570144	0.024109	0.0117663	0.0218516	[-1]	Group26	6.66667	6	[ADCY8, LDLR, LOC514658, PRKACB, SLC5A1, SULT2A1]
KEGG:05414	Dilated cardiomyopathy (DCM)	KEGG_11.01.2018	0.0232603	0.0425002	0.0117663	0.0218516	[-1]	Group26	5.55556	5	[ADCY8, CACNB2, ITGA9, PRKACB, RYR2]

## Sheet: FE-GOterms-KEGGpathways
Table S6 List of GO terms and KEGG pathways enriched by genes retained after the AWM analysis with FE as key phenotype
GOID	GOTerm	Ontology Source	Term PValue	Term PValue Corrected with Benjamini-Hochberg	Group PValue	Group PValue Corrected with Benjamini-Hochberg	GOLevels	GOGroups	% Associated Genes	Nr. Genes	Associated Genes Found
GO:0002244	hematopoietic progenitor cell differentiation	GO_BiologicalProcess-_11.01.2018_00h00	0.00187661	0.0261094	0.00187661	0.00375322	[4, 5, 6, 7, 8]	Group00	8.51064	8	[AGPAT5, BCL2, CDK6, HES5, PTPRZ1, SFRP1, SSBP3, WDR78]
GO:0042753	positive regulation of circadian rhythm	GO_BiologicalProcess-_11.01.2018_00h00	0.00103102	0.0194074	0.00103102	0.00412408	[2, 3, 4]	Group01	33.3333	3	[ARNTL2, RORA, THRAP3]
GO:0007252	I-kappaB phosphorylation	GO_BiologicalProcess-_11.01.2018_00h00	0.00408664	0.0384625	0.00408664	0.0059442	[5, 6, 7, 8]	Group02	21.4286	3	[DAB2IP, TLR2, TLR3]
GO:0043087	regulation of GTPase activity	GO_BiologicalProcess-_11.01.2018_00h00	0.00119947	0.021324	0.00119947	0.00274166	[5]	Group03	5.32213	19	[ARHGAP10, ARHGAP15, ARHGAP26, BCAS3, DAB2IP, DEPDC5, DGKI, ELMOD2, IQGAP2, PLCB1, PRKG1, PROM2, RASA2, RASGRP2, RGS8, RGSL1, SFRP1, SNX9, TIAM1]
GO:0044264	cellular polysaccharide metabolic process	GO_BiologicalProcess-_11.01.2018_00h00	0.00572031	0.0435833	0.00572031	0.00572031	[4, 5]	Group04	8.82353	6	[B3GNT3, CSGALNACT1, INSR, PYGB, PYGM, STK40]
GO:0051453	regulation of intracellular pH	GO_BiologicalProcess-_11.01.2018_00h00	0.00572031	0.0435833	0.00572031	0.00572031	[8, 10]	Group05	8.82353	6	[BCL2, GPR89A, RAB38, SLC26A7, SLC4A4, SLC9A9]
GO:0060046	regulation of acrosome reaction	GO_BiologicalProcess-_11.01.2018_00h00	0.00501835	0.0411762	0.00501835	0.00617642	[3, 4, 5, 6, 7, 8]	Group06	20	3	[CRISP1, GLRA1, PLCB1]
GO:0070493	thrombin-activated receptor signaling pathway	GO_BiologicalProcess-_11.01.2018_00h00	0.00195413	0.0250129	0.00195413	0.00347401	[4, 5, 6]	Group07	27.2727	3	[F2RL2, HPGD, IQGAP2]
GO:0071466	cellular response to xenobiotic stimulus	GO_BiologicalProcess-_11.01.2018_00h00	0.00517693	0.0414155	0.00517693	0.00591649	[4]	Group08	10.6383	5	[EIF4EBP1, FMO2, LPO, MSTN, RORA]
GO:0090100	positive regulation of transmembrane receptor protein serine/threonine kinase signaling pathway	GO_BiologicalProcess-_11.01.2018_00h00	0.00518011	0.0404301	0.00518011	0.00552545	[4, 5, 6, 7, 8, 9]	Group09	7.95455	7	[BMP3, BMPR1A, HES5, MSTN, NEO1, RBPMS, ZNF423]
GO:0098742	cell-cell adhesion via plasma-membrane adhesion molecules	GO_BiologicalProcess-_11.01.2018_00h00	0.00441673	0.0392598	0.00441673	0.00588897	[4]	Group10	6.41026	10	[ALCAM, CDH13, CLSTN2, FAT3, PCDH7, PCDH8, PTPRM, RET, ROBO2, TENM3]
GO:0007156	homophilic cell adhesion via plasma membrane adhesion molecules	GO_BiologicalProcess-_11.01.2018_00h00	0.00444874	0.0384756	0.00441673	0.00588897	[5]	Group10	7.40741	8	[CDH13, CLSTN2, FAT3, PCDH7, PCDH8, PTPRM, RET, ROBO2]
GO:0007030	Golgi organization	GO_BiologicalProcess-_11.01.2018_00h00	0.00427999	0.0391313	0.00115403	0.0036929	[4]	Group11	8.23529	7	[ATL2, ATL3, BCAS3, COG3, COG7, STX16, TMED10]
GO:0006890	retrograde vesicle-mediated transport, Golgi to ER	GO_BiologicalProcess-_11.01.2018_00h00	0.00121042	0.020386	0.00115403	0.0036929	[6]	Group11	14.7059	5	[COG3, COG7, COPB2, RAB6B, TMED10]
GO:0007224	smoothened signaling pathway	GO_BiologicalProcess-_11.01.2018_00h00	0.00353401	0.0364801	0.00353401	0.00565441	[4, 5, 6]	Group12	7.69231	8	[ANKMY2, DLG5, EVC, HES5, IFT52, RORA, SFRP1, TTC21B]
GO:0008589	regulation of smoothened signaling pathway	GO_BiologicalProcess-_11.01.2018_00h00	0.00258225	0.0284938	0.00353401	0.00565441	[4, 5, 6, 7]	Group12	10.3448	6	[ANKMY2, DLG5, EVC, RORA, SFRP1, TTC21B]
GO:0048742	regulation of skeletal muscle fiber development	GO_BiologicalProcess-_11.01.2018_00h00	0.00144679	0.0220463	0.00119001	0.00317337	[5, 6, 7, 8, 9, 10]	Group13	30	3	[ACTN3, BCL2, HDAC4]
GO:1903578	regulation of ATP metabolic process	GO_BiologicalProcess-_11.01.2018_00h00	0.00316455	0.0337552	0.00119001	0.00317337	[5, 7, 8, 9, 10, 11]	Group13	11.9048	5	[ACTN3, HDAC4, INSR, PPARGC1A, VCP]
GO:1903580	positive regulation of ATP metabolic process	GO_BiologicalProcess-_11.01.2018_00h00	0.000761973	0.0152395	0.00119001	0.00317337	[5, 6, 7, 8, 9, 10, 11, 12]	Group13	22.2222	4	[ACTN3, INSR, PPARGC1A, VCP]
GO:0043506	regulation of JUN kinase activity	GO_BiologicalProcess-_11.01.2018_00h00	0.00236189	0.0279927	0.000684523	0.00365079	[7, 8, 9, 10, 11, 12, 13]	Group14	10.5263	6	[DAB2IP, PAK1, PTPN1, SFRP1, TNFRSF11A, TNXB]
GO:0031098	stress-activated protein kinase signaling cascade	GO_BiologicalProcess-_11.01.2018_00h00	0.00193646	0.0258195	0.000684523	0.00365079	[4, 5, 6]	Group14	6.10329	13	[DAB2IP, HACD3, MAP2K6, MAP3K3, MAP4K5, MAPK10, PAK1, PLCB1, PTPN1, SFRP1, TLR3, TNFRSF11A, TNXB]
GO:0070555	response to interleukin-1	GO_BiologicalProcess-_11.01.2018_00h00	0.00245316	0.0280361	0.000684523	0.00365079	[5]	Group14	9.09091	7	[DAB2IP, HDAC4, PLCB1, PTGES, RORA, SFRP1, TNFRSF11A]
GO:0030947	regulation of vascular endothelial growth factor receptor signaling pathway	GO_BiologicalProcess-_11.01.2018_00h00	0.00501835	0.0411762	0.000684523	0.00365079	[4, 5, 6, 7, 8, 9]	Group14	20	3	[DAB2IP, MMRN2, PTPN1]
GO:0030948	negative regulation of vascular endothelial growth factor receptor signaling pathway	GO_BiologicalProcess-_11.01.2018_00h00	0.000131866	0.00527466	0.000684523	0.00365079	[4, 5, 6, 7, 8, 9, 10]	Group14	60	3	[DAB2IP, MMRN2, PTPN1]
GO:0051403	stress-activated MAPK cascade	GO_BiologicalProcess-_11.01.2018_00h00	0.00366627	0.0366627	0.000684523	0.00365079	[5, 6, 7, 9, 10]	Group14	6.21469	11	[DAB2IP, HACD3, MAP3K3, MAPK10, PAK1, PLCB1, PTPN1, SFRP1, TLR3, TNFRSF11A, TNXB]
GO:0007254	JNK cascade	GO_BiologicalProcess-_11.01.2018_00h00	0.00213124	0.0262306	0.000684523	0.00365079	[6, 7, 8, 10, 11]	Group14	7.0922	10	[DAB2IP, HACD3, MAPK10, PAK1, PLCB1, PTPN1, SFRP1, TLR3, TNFRSF11A, TNXB]
KEGG:00512	Mucin type O-glycan biosynthesis	KEGG_11.01.2018	4.93769e-07	3.95015e-05	5.37632e-06	8.60212e-05	[-1]	Group15	25.8065	8	[GALNT10, GALNT14, GALNT16, GALNT17, GALNT18, GALNT3, GALNT9, GALNTL6]
GO:1901135	carbohydrate derivative metabolic process	GO_BiologicalProcess-_11.01.2018_00h00	5.25634e-07	3.36406e-05	5.37632e-06	8.60212e-05	[3]	Group15	5.19337	47	[ACTN3, ADCY2, ADCY8, ADK, ATP5A1, B3GNT3, BACE2, BCL2, CD44, CLPX, COG3, COG7, CSGALNACT1, EGFLAM, FUT10, GALNT10, GALNT14, GALNT16, GALNT17, GALNT18, GALNT3, GALNT9, GALNTL6, GGTA1, GNE, GUCY1A2, GUCY2C, HDAC4, HS3ST5, INSR, LOC525099, MAN1C1, MAN2A1, MOCS1, PANK4, PFKFB3, PIGN, PIGO, PLCB1, POMT1, PPARGC1A, RORA, ST8SIA1, STOML2, TUSC3, VCP, XRCC1]
GO:0043413	macromolecule glycosylation	GO_BiologicalProcess-_11.01.2018_00h00	4.20141e-06	0.000224075	5.37632e-06	8.60212e-05	[3, 5]	Group15	8.41121	18	[B3GNT3, COG3, COG7, FUT10, GALNT10, GALNT14, GALNT16, GALNT17, GALNT18, GALNT3, GALNT9, GALNTL6, GGTA1, POMT1, ST8SIA1, TUSC3, VCP, XRCC1]
GO:1901137	carbohydrate derivative biosynthetic process	GO_BiologicalProcess-_11.01.2018_00h00	1.22908e-07	1.31102e-05	5.37632e-06	8.60212e-05	[4]	Group15	6.42202	35	[ADCY2, ADCY8, ADK, ATP5A1, B3GNT3, BACE2, BCL2, COG3, COG7, CSGALNACT1, FUT10, GALNT10, GALNT14, GALNT16, GALNT17, GALNT18, GALNT3, GALNT9, GALNTL6, GGTA1, GUCY1A2, GUCY2C, HS3ST5, LOC525099, PANK4, PIGN, PIGO, PLCB1, POMT1, PPARGC1A, ST8SIA1, STOML2, TUSC3, VCP, XRCC1]
GO:1901566	organonitrogen compound biosynthetic process	GO_BiologicalProcess-_11.01.2018_00h00	6.19194e-06	0.00028306	5.37632e-06	8.60212e-05	[4]	Group15	4.37361	59	[ADCY2, ADCY8, ADK, ATP5A1, B3GNT3, BACE2, BCL2, CDKAL1, CERS6, COG3, COG7, CSGALNACT1, CTIF, DDX25, EIF3G, EIF4EBP1, ERH, FAM129A, FUT10, GADL1, GALNT10, GALNT14, GALNT16, GALNT17, GALNT18, GALNT3, GALNT9, GALNTL6, GATB, GGTA1, GOT1L1, GUCY1A2, GUCY2C, HACD3, HS3ST5, LARP6, MOCS1, MRPL37, MRPS5, NCK2, NLRP12, PANK4, PARS2, PCSK1, PIGN, PIGO, PLCB1, POMT1, PPARGC1A, PSPH, SLC25A39, ST8SIA1, STOML…
GO:0009100	glycoprotein metabolic process	GO_BiologicalProcess-_11.01.2018_00h00	3.25081e-08	1.04026e-05	5.37632e-06	8.60212e-05	[4, 5]	Group15	8.3871	26	[B3GNT3, BACE2, BCL2, COG3, COG7, CSGALNACT1, EGFLAM, FUT10, GALNT10, GALNT14, GALNT16, GALNT17, GALNT18, GALNT3, GALNT9, GALNTL6, GGTA1, HS3ST5, MAN1C1, MAN2A1, PLCB1, POMT1, ST8SIA1, TUSC3, VCP, XRCC1]
GO:0009101	glycoprotein biosynthetic process	GO_BiologicalProcess-_11.01.2018_00h00	5.86639e-08	9.38623e-06	5.37632e-06	8.60212e-05	[5, 6]	Group15	8.98438	23	[B3GNT3, BACE2, BCL2, COG3, COG7, CSGALNACT1, FUT10, GALNT10, GALNT14, GALNT16, GALNT17, GALNT18, GALNT3, GALNT9, GALNTL6, GGTA1, HS3ST5, PLCB1, POMT1, ST8SIA1, TUSC3, VCP, XRCC1]
GO:0006486	protein glycosylation	GO_BiologicalProcess-_11.01.2018_00h00	4.20141e-06	0.000224075	5.37632e-06	8.60212e-05	[4, 6, 7]	Group15	8.41121	18	[B3GNT3, COG3, COG7, FUT10, GALNT10, GALNT14, GALNT16, GALNT17, GALNT18, GALNT3, GALNT9, GALNTL6, GGTA1, POMT1, ST8SIA1, TUSC3, VCP, XRCC1]
GO:0006493	protein O-linked glycosylation	GO_BiologicalProcess-_11.01.2018_00h00	0.00132189	0.0211502	5.37632e-06	8.60212e-05	[5, 7, 8]	Group15	11.7647	6	[GALNT10, GALNT16, GALNT18, GALNT3, GALNTL6, POMT1]
GO:0018243	protein O-linked glycosylation via threonine	GO_BiologicalProcess-_11.01.2018_00h00	0.000445257	0.0142482	5.37632e-06	8.60212e-05	[6, 8, 9]	Group15	42.8571	3	[GALNT16, GALNT3, GALNTL6]
KEGG:04022	cGMP-PKG signaling pathway	KEGG_11.01.2018	0.000672328	0.0153675	2.85396e-05	0.000228317	[-1]	Group16	7.22892	12	[ADCY2, ADCY8, ADRB3, ATF6B, CALM3, GUCY1A2, INSR, MYLK, MYLK4, PLCB1, PLCB4, PRKG1]
KEGG:04270	Vascular smooth muscle contraction	KEGG_11.01.2018	0.0037084	0.0359603	2.85396e-05	0.000228317	[-1]	Group16	7.03125	9	[ADCY2, ADCY8, CALM3, GUCY1A2, MYLK, MYLK4, PLCB1, PLCB4, PRKG1]
KEGG:04371	Apelin signaling pathway	KEGG_11.01.2018	0.000628621	0.0154737	2.85396e-05	0.000228317	[-1]	Group16	7.74648	11	[ADCY2, ADCY8, CALM3, HDAC4, MYLK, MYLK4, PLCB1, PLCB4, PPARGC1A, TFAM, UCP1]
KEGG:04611	Platelet activation	KEGG_11.01.2018	0.000623237	0.0166196	2.85396e-05	0.000228317	[-1]	Group16	8.33333	10	[ADCY2, ADCY8, GUCY1A2, MYLK, MYLK4, PLCB1, PLCB4, PRKG1, RASGRP2, TLN2]
KEGG:04912	GnRH signaling pathway	KEGG_11.01.2018	0.0017527	0.0254938	2.85396e-05	0.000228317	[-1]	Group16	8.60215	8	[ADCY2, ADCY8, CALM3, MAP2K6, MAP3K3, MAPK10, PLCB1, PLCB4]
KEGG:04922	Glucagon signaling pathway	KEGG_11.01.2018	0.000713213	0.0152152	2.85396e-05	0.000228317	[-1]	Group16	8.91089	9	[ADCY2, CALM3, CPT1C, PLCB1, PLCB4, PPARGC1A, PRMT1, PYGB, PYGM]
KEGG:04924	Renin secretion	KEGG_11.01.2018	0.00572031	0.0435833	2.85396e-05	0.000228317	[-1]	Group16	8.82353	6	[ADRB3, CALM3, GUCY1A2, PDE1C, PLCB1, PLCB4]
KEGG:04970	Salivary secretion	KEGG_11.01.2018	0.000491655	0.0143027	2.85396e-05	0.000228317	[-1]	Group16	9.375	9	[ADCY2, ADCY8, ADRB3, CALM3, GUCY1A2, LPO, PLCB1, PLCB4, PRKG1]
KEGG:04971	Gastric acid secretion	KEGG_11.01.2018	0.000384361	0.0136662	2.85396e-05	0.000228317	[-1]	Group16	10.8108	8	[ADCY2, ADCY8, CALM3, MYLK, MYLK4, PLCB1, PLCB4, SLC26A7]
GO:0046068	cGMP metabolic process	GO_BiologicalProcess-_11.01.2018_00h00	0.00471705	0.0397225	2.85396e-05	0.000228317	[7, 8, 9, 10]	Group16	10.8696	5	[ADCY2, ADCY8, GUCY1A2, GUCY2C, RORA]
